# Supplementary material for: Risk and consequences of chemotherapy-induced thrombocytopenia in US clinical practice
Source: BMC Cancer. 2019 Feb 14;19:151. doi: 10.1186/s12885-019-5354-5 (PMC6376753; doi:10.1186/s12885-019-5354-5)
Supplement: Supplementary file 2 — Risk and Consequences of CIT v2.1, Supplemental Findings, description of results from analyses within subgroups defined on cancer type and chemotherapy agent. (XLSX 327 kb) [file 12885_2019_5354_MOESM2_ESM.xlsx]

## Sheet: OAF-TS1a
Online Additional File -- Table S1a. Characteristics of patients in study population, by cancer type
					All Cancers	Breast	Colorectal	Lung	NHL	Other Digestive*	Other Genitourinary**	Other Cancers			All Patients		BC		CR		Lung		NHL		Other Digestive		Other GenUrin		Other
					(n = 215,508)	(n = 85,315)	(n = 37,296)	(n = 30,984)	(n = 15,455)	(n = 11,955)	(n = 23,145)	(n = 11,358)			215508		85315		37296		30984		15455		11955		23145		11358					age	57.27		53.6832		57.597		63.1377		60.0413		61.6581		58.0833		57.0836
Patient														Patient																				age_std	11.2883		9.97083		10.8732		9.43143		13.3335		10.3945		12.5267		11.9075
	Age (years), mean (SD)				57.3 (11.3)	53.7 (11.3)	57.6 (10.9)	63.1 (9.4)	60.0 (13.3)	61.7 (10.4)	58.1 (12.5)	57.1 (11.9)		Age (years), mean (SD)	57.27	11.2883	53.6832	11.273	57.597	10.8732	63.1377	9.43143	60.0413	13.3335	61.6581	10.3945	58.0833	12.5267	57.0836	11.9075				total_gender	215508		85315		37296		30984		15455		11955		23145		11358
	Female, %				69.5	100.0	46.2	47.2	42.3	35.9	83.0	22.1		Female, %	69.4763		100		46.2382		47.2341		42.2646		35.8511		82.9812		22.0814					gender	149727		85315		17245		14635		6532		4286		19206		2508
	Chronic Comorbidities, %													Chronic Comorbidities, %																				total_chronic_comorbidities	215508		85315		37296		30984		15455		11955		23145		11358
		Cardiovascular Disease			16.4	7.1	18.2	33.9	21.2	25.4	15.3	19.8		Cardiovascular Disease	16.4481		7.09606		18.2245		33.8885		21.1711		25.4371		15.2603		19.8186					CARDIOVASCULAR_DISEASE	35447		6054		6797		10500		3272		3041		3532		2251
			Cardiac Dysrhythmias		8.1	3.7	9.8	14.8	10.7	12.7	8.4	8.6		Cardiac Dysrhythmias	8.12731		3.72619		9.82411		14.8464		10.6567		12.6642		8.36466		8.58426					CV_CARDIAC_DYSRHYTHMIAS	17515		3179		3664		4600		1647		1514		1936		975
			Cerebrovascular Disease		3.0	1.1	2.4	8.4	3.3	3.8	2.4	4.6		Cerebrovascular Disease	2.9855		1.07836		2.389		8.36884		3.3452		3.76412		2.35472		4.56066					CV_CEREBROVASCULAR_DISEASE	6434		920		891		2593		517		450		545		518
			Ischemic Heart Disease		8.4	2.7	9.3	19.5	11.2	15.0	6.7	10.5		Ischemic Heart Disease	8.40154		2.74864		9.26373		19.4842		11.2391		14.9812		6.70987		10.4596					CV_ISCHEMIC_HEART_DISEASE	18106		2345		3455		6037		1737		1791		1553		1188
			Heart Failure		2.6	0.9	2.9	5.6	3.9	4.0	2.6	2.8		Heart Failure	2.56696		0.855653		2.8743		5.55448		3.90812		4.04852		2.6226		2.76457					CV_HEART_FAILURE	5532		730		1072		1721		604		484		607		314
		Diabetes			14.7	10.3	16.7	17.9	17.1	26.3	16.4	14.0		Diabetes	14.7192		10.2819		16.6774		17.9351		17.1336		26.2819		16.3664		14.0342					DIABETES	31721		8772		6220		5557		2648		3142		3788		1594
		Liver Disease			7.7	3.4	15.7	8.6	6.2	16.9	6.7	5.3		Liver Disease	7.66839		3.37338		15.7095		8.59799		6.17923		16.88		6.70555		5.28262					LIVER_DISEASE	16526		2878		5859		2664		955		2018		1552		600
		Lung Disease			15.5	8.5	10.7	48.0	11.6	14.0	10.5	12.8		Lung Disease	15.5201		8.48503		10.6607		48.0248		11.6273		14.0276		10.4817		12.7839					LUNG_DISEASE	33447		7239		3976		14880		1797		1677		2426		1452
		Osteoarthritis			10.0	8.7	8.2	13.9	12.6	11.3	10.5	9.6		Osteoarthritis	10.0238		8.66202		8.2234		13.9169		12.5979		11.3342		10.5206		9.64959					OSTEOARTHROTIS	21602		7390		3067		4312		1947		1355		2435		1096
		Renal Disease			3.7	1.4	4.5	5.3	6.8	5.6	5.6	3.9		Renal Disease	3.70288		1.39014		4.54204		5.30596		6.80039		5.60435		5.58652		3.89153					RENAL_DISEASE	7980		1186		1694		1644		1051		670		1293		442
	Nutritional Status													Nutritional Status																				total_nutritional_status	215508		85315		37296		30984		15455		11955		23145		11358
		Malnutrition			2.3	0.2	4.7	2.4	2.1	7.6	2.7	3.6		Malnutrition	2.30479		0.221532		4.67879		2.43029		2.13523		7.64534		2.73061		3.55696					MALNUTRITION	4967		189		1745		753		330		914		632		404
		Obesity			9.1	8.1	11.5	6.1	8.1	9.0	14.8	6.5		Obesity	9.11057		8.13808		11.516		6.11929		8.12682		8.97532		14.811		6.54164					OBESITY	19634		6943		4295		1896		1256		1073		3428		743
	History of Other Conditions/Events Prior to Chemotherapy Course, %													History of Other Conditions/Events Prior to Chemotherapy Course, %																				total_other_conditions	215508		85315		37296		30984		15455		11955		23145		11358
		Anemia			20.9	9.4	40.7	20.9	26.4	29.3	26.1	15.8		Anemia	20.9305		9.42038		40.6532		20.9398		26.4251		29.2848		26.1007		15.795					ANEMIA	45107		8037		15162		6488		4084		3501		6041		1794
		Neutropenia			2.3	1.9	1.1	2.4	8.6	1.4	2.1	2.5		Neutropenia	2.33448		1.91643		1.05909		2.37219		8.63151		1.44709		2.0566		2.49164					NEUTROPENIA	5031		1635		395		735		1334		173		476		283
		Infection			60.7	60.9	61.2	60.6	61.0	59.6	60.1	60.2		Infection	60.7128		60.8768		61.2157		60.5732		61.0482		59.6069		60.0864		60.1955					INFECTION	130841		51937		22831		18768		9435		7126		13907		6837
		History of Chemotherapy			4.8	2.8	3.5	3.2	20.3	3.4	3.6	11.9		History of Chemotherapy	4.84762		2.8471		3.54193		3.15324		20.317		3.36261		3.55152		11.9387					IMMUNOSUPPRESSIVE	58903		28206		6112		8309		4950		2346		5456		3524
		History of Hospitalization for Any Reason			45.2	25.6	73.4	55.6	38.3	52.4	61.1	41.0		History of Hospitalization for Any Reason	45.1909		25.5969		73.3644		55.5545		38.3048		52.3547		61.0845		41.0284					CHEMO_THERAPY	10447		2429		1321		977		3140		402		822		1356
		History of Radiation Therapy			16.2	4.5	22.2	33.9	3.2	23.4	12.1	54.6		History of Radiation Therapy	16.2245		4.5291		22.2169		33.9369		3.20932		23.3961		12.1192		54.6047					HOSPITAL	97390		21838		27362		17213		5920		6259		14138		4660
		Recent Surgery			35.2	40.0	38.8	29.1	22.9	28.3	38.9	20.6		Recent Surgery	35.1885		39.9742		38.7763		29.0957		22.8664		28.256		38.9026		20.5758					HIST_RADIATION_THERAPY	34965		3864		8286		10515		496		2797		2805		6202
	Proxies for Health Status													Proxies for Health Status																				SURGERY	75834		34104		14462		9015		3534		3378		9004		2337
		Hospice, %			0.4	0.3	0.5	0.6	0.4	0.5	0.4	0.4		Hospice, %	0.399057		0.282483		0.490669		0.584172		0.362342		0.535341		0.410456		0.352175					total_health_status	215508		85315		37296		30984		15455		11955		23145		11358
		SNF, %			1.5	0.3	2.0	2.5	2.2	2.2	2.5	1.5		SNF, %	1.46073		0.331712		1.98681		2.49161		2.19346		2.17482		2.49298		1.54957					HOSPICE_SNF	3913		509		903		928		387		320		657		209
		Pre-Chemotherapy Expenditures ($)												Pre-Chemotherapy Expenditures ($)																				HOSPICE	860		241		183		181		56		64		95		40
			Mean (SD)		48,669 (47,526)	39,783 (30,935)	61,256 (55,888)	50,640 (47,680)	46,410 (47,360)	56,007 (59,151)	47,898 (47,925)	65,702 (79,535)		Mean (SD)	48668.8	47525.8	39782.7	30935.2	61256.4	55888	50640.1	47680	46409.7	47360	56006.9	59151.4	47898.1	47924.7	65702	79535.3				SNF	3148		283		741		772		339		260		577		176
	Proxies for Physical Function, %													Proxies for Physical Function, %																				expenditures_annual_2016	48668.8		39782.7		61256.4		50640.1		46409.7		56006.9		47898.1		65702
		Use of Hospital Bed			0.5	0.1	0.6	1.1	0.4	0.8	0.5	0.8		Use of Hospital Bed	0.489541		0.133622		0.571107		1.13607		0.427046		0.811376		0.522791		0.810002					expenditures_annual_2016_std	47525.8		30935.2		55888		47680		47360		59151.4		47924.7		79535.3
		Use of Supplemental Oxygen			4.4	1.6	2.6	15.4	3.4	3.7	3.0	6.6		Use of Supplemental Oxygen	4.39473		1.55072		2.64908		15.3757		3.43578		3.65537		2.95096		6.55925					total_physical_function	215508		85315		37296		30984		15455		11955		23145		11358
		Use of Walking Aid			2.5	1.1	2.9	4.2	3.0	3.4	3.3	3.1		Use of Walking Aid	2.47508		1.13814		2.86358		4.20862		2.97638		3.43789		3.33549		3.06392					HOSPITAL_BED	1055		114		213		352		66		97		121		92
		Use of Wheelchair			0.8	0.3	0.6	1.8	1.0	1.0	0.8	1.5		Use of Wheelchair	0.763313		0.257868		0.603282		1.84934		1.01585		1.00376		0.760423		1.53196					OXYGEN_USE	9471		1323		988		4764		531		437		683		745
*Includes cancers of digestive organs, excluding colorectal malignancy																																		WALKING_AID	5334		971		1068		1304		460		411		772		348
**Includes cancers of genitourinary organs, excluding prostate cancer																																		WHEEL_CHAIR	1645		220		225		573		157		120		176		174

## Sheet: OAF-TS1b
									Y
Online Additional File -- Table S1b. Characteristics of patients in study population, by cancer type and selected chemotherapy agents*
					All Cancers		Breast				Colorectal			Lung				NHL		Other Digestive**				Other Genitourinary†					All Cancers		Breast						Colorectal				Lung						NHL		Other Digestive
					All Agents		Carboplatin	Cyclophosphamide	Gemcitabine		Fluorouracil	Oxaliplatin		Carboplatin	Cisplatin	Gemcitabine		Vincristine		Fluorouracil	Gemcitabine	Oxaliplatin		Carboplatin	Cisplatin	Gemcitabine					Carboplatin		Cyclophosphamide		Gemcitabine		Fluorouracil		Oxaliplatin		Carboplatin		Cisplatin		Gemcitabine		Vincristine		Fluorouracil
					(n = 215,508)		(n = 16,478)	(n = 67,959)	(n = 739)		(n = 32,218)	(n = 28,146)		(n = 22,218)	(n = 8,434)	(n = 834)		(n = 13,970)		(n = 6,390)	(n = 2,597)	(n = 5,155)		(n = 17,557)	(n = 4,462)	(n = 1,884)			215508		16478		67959		739		32218		28146		22218		8434		834		13970		6390
Patient																												Patient
	Age (years), mean (SD)				57.3 (11.3)		53.8 (10.1)	53.6 (9.9)	57.9 (10.8)		57.5 (10.8)	57.1 (10.8)		64.1 (9.6)	60.3 (8.3)	65.6 (10.2)		59.8 (13.4)		60.6 (9.8)	64.4 (10.6)	60.1 (9.6)		59.3 (11.4)	52.7 (14.7)	63.5 (11.4)		Age (years), mean (SD)	57.27	11.2883	53.8094	10.117	53.5855	9.89295	57.9472	10.8181	57.5449	10.819	57.0782	10.7935	64.1452	9.582	60.3316	8.29946	65.6295	10.1682	59.7945	13.393	60.5535
	Female, %				69.5		100.0	100.0	100.0		46.9	43.5		46.6	49.3	40.3		42.7		34.3	47.1	36.7		92.2	54.5	46.4		Female, %	69.4763		100		100		100		46.8589		43.4982		46.5884		49.253		40.2878		42.7058		34.3036
	Chronic Comorbidities, %																											Chronic Comorbidities, %
		Cardiovascular Disease			16.4		7.2	7.0	12.9		18.0	18.5		35.3	29.9	38.5		21.0		23.0	30.1	21.3		15.0	13.2	27.8		Cardiovascular Disease	16.4481		7.23389		6.96891		12.8552		17.9868		18.5355		35.3182		29.9383		38.4892		21.0165		23.036
			Cardiac Dysrhythmias		8.1		3.7	3.7	6.2		9.7	10.3		15.2	13.8	15.5		10.6		11.2	16.5	10.5		8.5	6.3	14.4		Cardiac Dysrhythmias	8.12731		3.72618		3.67722		6.22463		9.67472		10.2537		15.2309		13.7539		15.4676		10.6442		11.205
			Cerebrovascular Disease		3.0		1.1	1.0	2.7		2.4	2.4		9.0	6.7	10.8		3.4		3.2	4.6	2.6		2.3	2.0	4.0		Cerebrovascular Disease	2.9855		1.12878		1.04622		2.70636		2.37445		2.38044		8.9657		6.71093		10.7914		3.35719		3.16119
			Ischemic Heart Disease		8.4		3.0	2.7	4.6		9.1	9.2		20.6	16.5	23.7		11.0		13.8	17.0	12.5		6.1	6.8	16.1		Ischemic Heart Disease	8.40154		3.00401		2.65013		4.60081		9.14396		9.18781		20.5779		16.4928		23.741		11.0308		13.7559
			Heart Failure		2.6		0.9	0.8	2.8		2.8	2.9		6.2	3.8	8.2		3.8		3.7	4.9	2.9		2.6	1.7	5.0		Heart Failure	2.56696		0.928511		0.80784		2.84168		2.84313		2.90272		6.20218		3.7586		8.15348		3.77237		3.66197
		Diabetes			14.7		9.6	10.4	14.5		16.9	16.7		19.1	14.7	21.1		16.8		25.8	34.9	26.0		16.8	13.3	20.2		Diabetes	14.7192		9.5764		10.3813		14.479		16.8943		16.6951		19.1106		14.655		21.1031		16.8218		25.7903
		Liver Disease			7.7		3.7	3.1	16.2		15.5	16.6		9.2	6.8	8.8		6.0		14.2	29.7	16.3		6.7	6.0	10.1		Liver Disease	7.66839		3.68977		3.12983		16.2382		15.4975		16.6453		9.21325		6.80579		8.753		6.0272		14.1784
		Lung Disease			15.5		8.5	8.4	8.1		10.6	10.6		47.6	49.3	52.5		11.4		13.2	14.6	11.9		10.3	10.5	14.4		Lung Disease	15.5201		8.51438		8.43744		8.11908		10.5904		10.5521		47.5875		49.3005		52.518		11.3887		13.1925
		Osteoarthritis			10.0		8.4	8.7	11.4		8.4	8.0		14.2	13.3	16.4		12.4		10.4	15.1	10.1		11.0	8.4	14.1		Osteoarthritis	10.0238		8.35053		8.71113		11.3667		8.3773		8.0189		14.1597		13.2914		16.4269		12.4123		10.4382
		Renal Disease			3.7		1.3	1.4	3.8		4.6	4.4		6.1	2.8	11.3		6.6		5.0	7.7	4.5		5.1	4.4	17.5		Renal Disease	3.70288		1.32904		1.37436		3.7889		4.61543		4.36652		6.08966		2.82191		11.271		6.55691		4.96088
	Nutritional Status																											Nutritional Status
		Malnutrition			2.3		0.3	0.2	2.2		4.8	5.2		2.6	1.9	3.5		2.1		7.0	9.9	5.7		2.9	1.6	3.9		Malnutrition	2.30479		0.32771		0.172163		2.16509		4.76131		5.17658		2.59249		1.90894		3.47722		2.12598		7.04225
		Obesity			9.1		7.3	8.4	6.1		11.4	12.7		5.9	6.8	4.4		8.3		9.3	10.1	8.7		16.3	10.4	9.3		Obesity	9.11057		7.29457		8.36681		6.08931		11.4005		12.7407		5.87362		6.8295		4.43645		8.27487		9.31142
	History of Other Conditions/Events Prior to Chemotherapy Course, %																											History of Other Conditions/Events Prior to Chemotherapy Course, %
		Anemia			20.9		9.2	9.3	19.9		40.7	44.2		21.6	18.8	25.7		26.1		28.2	30.8	27.6		26.4	21.6	35.5		Anemia	20.9305		9.19408		9.34387		19.8917		40.7071		44.2052		21.5951		18.8404		25.6595		26.0702		28.1847
		Neutropenia			2.3		2.1	1.8	6.8		1.1	0.9		2.4	2.4	1.8		8.6		1.4	1.9	1.3		2.0	1.8	2.9		Neutropenia	2.33448		2.13011		1.83346		6.7659		1.06462		0.941519		2.37195		2.3595		1.79856		8.6471		1.43975
		Infection			60.7		61.3	60.9	49.9		62.4	63.3		60.6	60.7	54.6		61.7		60.8	64.2	62.3		58.7	65.1	66.7		Infection	60.7128		61.3303		60.8646		49.9323		62.3751		63.3056		60.6445		60.6711		54.5564		61.7466		60.8294
		History of Chemotherapy			4.8		5.1	2.0	34.1		3.3	2.8		3.3	2.4	8.0		19.5		2.7	4.1	2.6		2.8	3.9	10.4		History of Chemotherapy	4.84762		5.10377		1.99532		34.1001		3.27767		2.75705		3.25862		2.44249		8.03357		19.4775		2.67606
		History of Hospitalization for Any Reason			45.2		22.6	26.2	36.4		72.5	82.5		53.9	59.9	54.0		38.6		50.7	69.1	48.9		65.7	42.2	57.7		History of Hospitalization for Any Reason	45.1909		22.6059		26.1687		36.4005		72.4874		82.541		53.8932		59.8885		53.9568		38.5612		50.6886
		History of Radiation Therapy			16.2		4.7	4.3	24.4		21.4	14.1		35.0	31.3	28.2		3.0		24.8	11.1	9.3		6.8	30.7	9.5		History of Radiation Therapy	16.2245		4.67897		4.26581		24.3572		21.3514		14.0553		35.0077		31.3493		28.1775		3.04223		24.7887
		Recent Surgery			35.2		35.2	41.3	19.4		38.4	43.4		28.4	31.3	24.2		23.3		27.6	36.4	25.8		41.7	30.7	29.2		Recent Surgery	35.1885		35.2349		41.3426		19.3505		38.3636		43.4023		28.3869		31.29		24.2206		23.2856		27.5587
	Proxies for Health Status																											Proxies for Health Status
		Hospice, %			0.4		0.2	0.3	0.1		0.5	0.5		0.7	0.4	0.0		0.4		0.4	0.8	0.4		0.5	0.1	0.6		Hospice, %	0.399057		0.236679		0.294295		0.135318		0.493513		0.472536		0.666127		0.379417		0		0.379384		0.375587
		SNF, %			1.5		0.4	0.3	1.8		2.0	1.8		2.9	1.4	4.0		2.2		1.6	3.9	1.5		2.8	1.3	4.0		SNF, %	1.46073		0.364122		0.301652		1.75913		1.95232		1.8404		2.87605		1.3991		3.95683		2.15462		1.58059
		Pre-Chemotherapy Expenditures ($)																										Pre-Chemotherapy Expenditures ($)
			Mean (SD)		48,669 (47,526)		38,436 (34,752)	39,856 (29,368)	65,942 (66,458)		59,482 (53,811)	64,310 (55,297)		49,503 (48,162)	52,951 (43,975)	55,960 (61,698)		45,996 (45,895)		54,563 (57,261)	68,169 (67,518)	51,035 (52,741)		47,544 (45,369)	42,975 (42,993)	61,714 (74,571)		Mean (SD)	48668.8	47525.8	38436.2	34752	39855.5	29368.3	65941.6	66458.5	59482	53811.3	64310.1	55296.9	49503.2	48161.7	52950.9	43974.5	55960.3	61697.9	45995.6	45894.9	54563.3
	Proxies for Physical Function, %																											Proxies for Physical Function, %
		Use of Hospital Bed			0.5		0.1	0.1	1.1		0.6	0.5		1.3	0.7	1.6		0.4		0.8	0.9	0.7		0.6	0.3	0.7		Use of Hospital Bed	0.489541		0.145649		0.123604		1.08254		0.55559		0.547147		1.30525		0.652122		1.55875		0.43665		0.766823
		Use of Supplemental Oxygen			4.4		1.8	1.4	5.1		2.6	2.6		16.2	13.2	20.9		3.4		3.2	4.6	2.7		3.0	2.0	4.5		Use of Supplemental Oxygen	4.39473		1.75992		1.4494		5.14208		2.5731		2.61138		16.1626		13.2084		20.8633		3.37867		3.16119
		Use of Walking Aid			2.5		1.1	1.1	3.5		2.8	2.9		4.5	3.3	5.6		3.0		3.3	4.9	2.9		3.6	2.2	4.6		Use of Walking Aid	2.47508		1.14092		1.10214		3.51827		2.80278		2.89917		4.50986		3.30804		5.63549		3.00644		3.28638
		Use of Wheelchair			0.8		0.2	0.2	2.3		0.6	0.5		2.2	0.9	3.1		1.0		0.9	1.4	0.8		0.8	0.5	1.2		Use of Wheelchair	0.763313		0.242748		0.238379		2.30041		0.59594		0.540041		2.16491		0.948542		3.11751		1.01646		0.876369
*Agent-specific subgroups are not mutually exclusive
**Includes cancers of digestive organs, excluding colorectal malignancy
†Includes cancers of genitourinary organs, excluding prostate cancer
[truncated: 28 more columns]

## Sheet: OAF-TS2
Online Additional File -- Table S2. Characteristics of treatment and supportive care among patients receiving selected myelosuppressive chemotherapy agents for treatment of cancer
					Chemotherapy Course												Chemotherapy Course
							Cycle 1 Periodicity (%)					Supportive Care in Cycle 1 (%)								Cycle 1 Periodicity				Supportive Care in Cycle 1
Chemotherapy Agent					No. of Patients	No. of Cycles (mean [SD])	Q2W	Q3W	Q4W	Other		AMB Prophylaxis	CSF Prophylaxis	ESAs	Radiation During Course (%)		No. of Patients	No. of Cycles mean	No. of Cycles SD	Q2W	Q3W	Q4W	Other	AMB Prophylaxis	CSF Prophylaxis	ESAs	Radiation During Course
Carboplatin																Carboplatin
	Other genitourinary organs- carboplatin+paclitaxel				13889	4.5 (1.9)	2.81518	75.9522	10.0583	11.1743		2.26078	24.8254	0.208798	19.4254	Other genitourinary organs- carboplatin+paclitaxel	13889	4.46173	1.9499	391	10549	1397	1552	314	3448	29	2698
	Breast- carboplatin+docetaxel+trastuzumab				11195	5.0 (1.5)	0.928986	86.0205	5.20768	7.84279		2.59937	64.3502	0.0893256	30.335	Breast- carboplatin+docetaxel+trastuzumab	11195	5.04716	1.53731	104	9630	583	878	291	7204	10	3396
	Lung- carboplatin+pemetrexed				7996	3.6 (1.8)	0.637819	74.1746	7.82891	17.3587		1.91346	27.6013	0.362681	29.7524	Lung- carboplatin+pemetrexed	7996	3.64245	1.79642	51	5931	626	1388	153	2207	29	2379
	Lung- carboplatin+paclitaxel				6912	3.6 (2.1)	13.8166	57.0168	8.13079	21.0359		2.27141	27.8067	0.72338	42.1441	Lung- carboplatin+paclitaxel	6912	3.60142	2.06881	955	3941	562	1454	157	1922	50	2913
	Lung- carboplatin+etoposide				5620	4.0 (1.9)	0.658363	64.1993	17.9359	17.2064		1.81495	54.7153	0.782918	47.8114	Lung- carboplatin+etoposide	5620	3.98327	1.87937	37	3608	1008	967	102	3075	44	2687
Cisplatin																Cisplatin
	Lung- cisplatin+etoposide				4141	3.4 (1.7)	2.22169	58.2951	23.8348	15.6484		2.68051	36.0058	0.482975	69.3069	Lung- cisplatin+etoposide	4141	3.4441	1.69357	92	2414	987	648	111	1491	20	2870
	Lip oral cavity pharnyx- cisplatin				3553	2.6 (1.1)	9.00647	63.8334	12.1869	14.9733		3.37743	4.22178	0	97.9735	Lip oral cavity pharnyx- cisplatin	3553	2.61441	1.0969	320	2268	433	532	120	150	0	3481
	Lung- cisplatin+pemetrexed				3051	3.3 (1.5)	0.983284	79.1872	7.11242	12.7171		1.63881	24.9099	0.0983284	28.5152	Lung- cisplatin+pemetrexed	3051	3.31563	1.46153	30	2416	217	388	50	760	3	870
	Other genitourinary organs- cisplatin				1278	2.8 (1.5)	42.723	16.6667	16.5884	24.0219		2.8169	1.4867	0.0782473	92.5665	Other genitourinary organs- cisplatin	1278	2.77387	1.53876	546	213	212	307	36	19	1	1183
	Other genitourinary organs- cisplatin+etoposide				1022	3.5 (1.2)	1.66341	74.364	16.047	7.92564		1.8591	41.4873	0.0978474	9.00196	Other genitourinary organs- cisplatin+etoposide	1022	3.54795	1.18311	17	760	164	81	19	424	1	92
Cyclophosphamide																Cyclophosphamide
	Breast- cyclophosphamide+doxorubicin				35036	6.8 (2.1)	70.8214	20.165	4.2756	4.73798		3.08254	79.581	0.0542299	35.3208	Breast- cyclophosphamide+doxorubicin	35036	6.80309	2.13087	24813	7065	1498	1660	1080	27882	19	12375
	Breast- cyclophosphamide+docetaxel				24376	3.9 (1.2)	0.738431	86.6467	4.6275	7.98736		1.883	62.6477	0.0943551	42.3942	Breast- cyclophosphamide+docetaxel	24376	3.91672	1.20819	180	21121	1128	1947	459	15271	23	10334
	Breast- cyclophosphamide+docetaxel+doxorubicin				4038	4.9 (1.7)	0.990589	86.2803	5.37395	7.35513		2.77365	90.2922	0.0495295	31.154	Breast- cyclophosphamide+docetaxel+doxorubicin	4038	4.89549	1.69189	40	3484	217	297	112	3646	2	1258
	Breast- cyclophosphamide				774	2.8 (1.5)	37.3385	43.2817	6.07235	13.3075		1.80879	58.5271	0.129199	28.9406	Breast- cyclophosphamide	774	2.79328	1.45876	289	335	47	103	14	453	1	224
	Breast- cyclophosphamide+docetaxel+trastuzumab				689	4.0 (1.2)	0.870827	86.9376	5.22496	6.96662		5.3701	60.5225	0.145138	38.4615	Breast- cyclophosphamide+docetaxel+trastuzumab	689	3.96662	1.21296	6	599	36	48	37	417	1	265
Fluorouracil																Fluorouracil
	Colon and rectum- fluorouracil				2863	4.1 (2.7)	57.8414	7.50961	16.4862	18.1628		1.11771	0.977995	0.20957	48.5505	Colon and rectum- fluorouracil	2863	4.12854	2.65923	1656	215	472	520	32	28	6	1390
	Colon and rectum- fluorouracil+mitomycin				2362	1.8 (0.4)	1.31245	1.65114	71.4225	25.6139		1.60881	5.92718	0.169348	99.1109	Colon and rectum- fluorouracil+mitomycin	2362	1.78069	0.432872	31	39	1687	605	38	140	4	2341
	Colon and rectum- fluorouracil+irinotecan+leucovorin				1598	5.6 (2.6)	75.5319	10.388	4.63079	9.44931		2.0025	10.2628	0.563204	7.13392	Colon and rectum- fluorouracil+irinotecan+leucovorin	1598	5.59825	2.61158	1207	166	74	151	32	164	9	114
	Colon and rectum- fluorouracil+leucovorin				866	4.4 (2.9)	63.0485	4.50346	14.4342	18.0139		1.61663	2.77136	1.03926	18.4758	Colon and rectum- fluorouracil+leucovorin	866	4.38799	2.91887	546	39	125	156	14	24	9	160
	Other digestive organs- fluorouracil				719	3.6 (2.5)	47.8442	10.5702	15.8554	25.7302		0.973574	2.36439	0.973574	55.0765	Other digestive organs- fluorouracil	719	3.58554	2.46493	344	76	114	185	7	17	7	396
Gemcitabine																Gemcitabine
	Other digestive organs- gemcitabine				1388	4.3 (2.9)	48.9914	11.5994	10.5908	28.8184		3.67435	4.5389	1.00865	30.3314	Other digestive organs- gemcitabine	1388	4.31052	2.85218	680	161	147	400	51	63	14	421
	Other genitourinary organs- gemcitabine				529	2.7 (2.4)	41.3989	17.0132	7.3724	34.2155		4.91493	6.99433	2.45747	10.586	Other genitourinary organs- gemcitabine	529	2.68053	2.36652	219	90	39	181	26	37	13	56
	Other digestive organs- gemcitabine+paclitaxel				379	4.5 (2.7)	56.2005	11.6095	9.23483	22.9551		4.74934	8.70712	1.58311	17.942	Other digestive organs- gemcitabine+paclitaxel	379	4.45383	2.72551	213	44	35	87	18	33	6	68
	Breast- gemcitabine				313	3.9 (2.8)	48.5623	13.4185	9.26518	28.754		2.23642	9.90415	2.23642	14.6965	Breast- gemcitabine	313	3.94888	2.78111	152	42	29	90	7	31	7	46
	Lung- gemcitabine				209	2.6 (2.3)	40.1914	13.3971	7.17703	39.2344		1.91388	7.17703	4.30622	19.1388	Lung- gemcitabine	209	2.62679	2.28802	84	28	15	82	4	15	9	40
Oxaliplatin																Oxaliplatin
	Colon and rectum- oxaliplatin				4346	4.7 (2.5)	14.8182	60.1012	7.52416	17.5564		2.23194	2.34699	0.299126	5.7064	Colon and rectum- Oxaliplatin	4346	4.65255	2.54386	644	2612	327	763	97	102	13	248
	Other digestive organs- epirubicin+oxaliplatin				553	3.4 (1.8)	0.904159	76.4919	11.3924	11.2116		3.9783	7.9566	0.542495	14.1049	Other digestive organs- epirubicin+Oxaliplatin	553	3.4141	1.76529	5	423	63	62	22	44	3	78
	Other digestive organs- oxaliplatin				378	3.5 (2.4)	25.1323	42.8571	8.20106	23.8095		1.0582	5.29101	0.529101	24.6032	Other digestive organs- Oxaliplatin	378	3.48942	2.42471	95	162	31	90	4	20	2	93
	Colon and rectum- leucovorin+oxaliplatin				119	2.5 (2.2)	67.2269	8.40336	6.72269	17.6471		5.04202	4.20168	0.840336	5.04202	Colon and rectum- leucovorin+Oxaliplatin	119	2.46218	2.20857	80	10	8	21	6	5	1	6
	Colon and rectum- capecitabine+oxaliplatin				69	2.2 (1.7)	11.5942	59.4203	5.7971	23.1884		0	0	0	2.89855	Colon and rectum- capecitabine+Oxaliplatin	69	2.2029	1.71138	8	41	4	16	0	0	0	2
Vincristine																Vincristine
	NHL- vincristine				200	1.7 (1.1)	4.5	11	5	79.5		2.5	40.5	0	1	NHL- vincristine	200	1.7	1.07507	9	22	10	159	5	81	0	2
	Miscellaneous- vincristine				162	4.5 (2.7)	6.79012	58.0247	8.02469	27.1605		2.46914	1.23457	0	13.5802	miscellaneous- vincristine	162	4.54938	2.65875	11	94	13	44	4	2	0	22
	NHL- rituximab+vincristine				93	1.8 (1.3)	5.37634	27.957	6.45161	60.2151		3.22581	34.4086	1.07527	0	NHL- rituximab+vincristine	93	1.80645	1.34535	5	26	6	56	3	32	1	0
	NHL- doxorubicin+rituximab+vincristine				80	3.0 (2.0)	2.5	75	5	17.5		2.5	63.75	0	21.25	NHL- doxorubicin+rituximab+vincristine	80	2.975	1.98714	2	60	4	14	2	51	0	17
	Hodgkins Disease- bleomycin+vincristine				28	1.9 (1.2)	28.5714	46.4286	7.14286	17.8571		7.14286	32.1429	0	42.8571	Hodgkins Disease- bleomycin+vincristine	28	1.92857	1.15241	8	13	2	5	2	9	0	12
≥2 Drugs of Interest																≥2 Drugs of Interest
	Colon and rectum- fluorouracil+leucovorin+oxaliplatin				17220	5.8 (2.5)	83.676	6.6957	4.17538	5.45296		2.4971	9.25668	0.14518	6.67247	Colon and rectum- fluorouracil+leucovorin+Oxaliplatin	17220	5.76394	2.53942	14409	1153	719	939	430	1594	25	1149
	NHL- cyclophosphamide+doxorubicin+rituximab+vincristine				9498	4.4 (1.8)	2.70583	81.4171	5.94862	9.92841		2.48473	69.9621	0.473784	15.4243	NHL- cyclophosphamide+doxorubicin+rituximab+vincristine	9498	4.3765	1.82842	257	7733	565	943	236	6645	45	1465
	Colon and rectum- fluorouracil+levoleucovorin+oxaliplatin				4533	6.1 (2.4)	85.9696	6.61813	2.80168	4.61063		2.25017	15.7291	0.330907	6.52989	Colon and rectum- fluorouracil+levoleucovorin+Oxaliplatin	4533	6.09773	2.41875	3897	300	127	209	102	713	15	296
	NHL- cyclophosphamide+doxorubicin+vincristine				1538	2.4 (2.0)	2.47074	79.3888	5.3316	12.8088		2.27568	67.0351	0.845254	12.5488	NHL- cyclophosphamide+doxorubicin+vincristine	1538	2.37776	2.02031	38	1221	82	197	35	1031	13	193
	Colon and rectum- fluorouracil+oxaliplatin				1490	4.3 (2.8)	82.0805	6.57718	4.09396	7.24832		3.69128	8.79195	0.469799	6.51007	Colon and rectum- fluorouracil+oxaliplatin	1490	4.25302	2.83313	1223	98	61	108	55	131	7	97
	Other digestive organs- fluorouracil+irinotecan+leucovorin+oxaliplatin				1443	4.4 (2.4)	69.3694	15.8697	5.75191	9.00901		3.1185	45.4608	0.2772	32.571	Other digestive organs- fluorouracil+irinotecan+leucovorin+oxaliplatin	1443	4.35066	2.4231	1001	229	83	130	45	656	4	470
	NHL- cyclophosphamide+rituximab+vincristine				1383	4.2 (2.2)	1.22921	76.4281	10.5568	11.786		2.2415	29.7903	1.15691	5.27838	NHL- cyclophosphamide+rituximab+vincristine	1383	4.24078	2.17085	17	1057	146	163	31	412	16	73
	Other digestive organs- fluorouracil+leucovorin+oxaliplatin				1009	4.5 (2.7)	78.4936	8.6224	4.45986	8.42418		2.37859	8.91972	0.49554	29.9306	Other digestive organs- fluorouracil+leucovorin+Oxaliplatin	1009	4.46977	2.66356	792	87	45	85	24	90	5	302
	Breast- cyclophosphamide+fluorouracil+methotrexate				963	5.6 (2.2)	13.3956	69.8858	10.0727	6.6459		0.623053	20.1454	0	40.1869	Breast- cyclophosphamide+fluorouracil+methotrexate	963	5.60955	2.16454	129	673	97	64	6	194	0	387
	Other digestive organs- cisplatin+fluorouracil				782	2.1 (1.0)	4.21995	16.2404	59.0793	20.4604		1.02302	8.82353	0.383632	92.1995	Other digestive organs- cisplatin+fluorouracil	782	2.12148	1.01048	33	127	462	160	8	69	3	721

## Sheet: OAF-TS3a
Online Additional File -- Table S3a. Incidence of chemotherapy-induced thrombocytopenia, by cancer type*
				Incidence Proportion (95% CI)
				All Cancers	Breast	Colorectal	Lung	NHL	Other Digestive**	Other Genitourinary†	Other Cancers		name2	ANY	Carboplatin	Cisplatin	Cyclophosphamide	Fluorouracil	Gemcitabine	Oxaliplatin	Vincristine
Evidence of Primary, Secondary, Unspecified Thrombocytopenia and/or Bleeding Events, Receipt of TPOs, or Platelets During Chemotherapy													Narrow
	Course			(n = 215,508)	(n = 85,315)	(n = 37,296)	(n = 30,984)	(n = 15,455)	(n = 11,955)	(n = 23,145)	(n = 11,358)		Course	215508	85315	37296	30984	15455	11955	23145	11358
		Overall		9.7 (9.6 - 9.8)	6.9 (6.7 - 7.0)	11.2 (10.8 - 11.5)	13.7 (13.3 - 14.1)	9.8 (9.3 - 10.3)	12.0 (11.4 - 12.6)	11.0 (10.6 - 11.4)	10.3 (9.8 - 10.9)		Overall	9.7 (9.6 - 9.8)	6.9 (6.7 - 7.0)	11.2 (10.8 - 11.5)	13.7 (13.3 - 14.1)	9.8 (9.3 - 10.3)	12.0 (11.4 - 12.6)	11.0 (10.6 - 11.4)	10.3 (9.8 - 10.9)
		Inpatient		3.0 (2.9 - 3.1)	1.6 (1.5 - 1.7)	2.7 (2.6 - 2.9)	5.5 (5.2 - 5.7)	3.5 (3.2 - 3.8)	5.4 (5.0 - 5.8)	3.2 (3.0 - 3.4)	4.2 (3.8 - 4.6)		Inpatient	3.0 (2.9 - 3.1)	1.6 (1.5 - 1.7)	2.7 (2.6 - 2.9)	5.5 (5.2 - 5.7)	3.5 (3.2 - 3.8)	5.4 (5.0 - 5.8)	3.2 (3.0 - 3.4)	4.2 (3.8 - 4.6)
		Outpatient		6.7 (6.6 - 6.8)	5.3 (5.1 - 5.4)	8.4 (8.1 - 8.7)	8.2 (7.9 - 8.5)	6.3 (5.9 - 6.6)	6.6 (6.1 - 7.0)	7.8 (7.5 - 8.2)	6.1 (5.7 - 6.6)		Outpatient	6.7 (6.6 - 6.8)	5.3 (5.1 - 5.4)	8.4 (8.1 - 8.7)	8.2 (7.9 - 8.5)	6.3 (5.9 - 6.6)	6.6 (6.1 - 7.0)	7.8 (7.5 - 8.2)	6.1 (5.7 - 6.6)
	All Cycles			(n = 988,195)	(n = 457,306)	(n = 190,616)	(n = 110,104)	(n = 60,457)	(n = 45,764)	(n = 90,096)	(n = 33,852)		All Cycles	988195	457306	190616	110104	60457	45764	90096	33852
		Overall		2.8 (2.8 - 2.9)	1.7 (1.6 - 1.7)	3.2 (3.2 - 3.3)	5.0 (4.8 - 5.1)	3.3 (3.2 - 3.5)	4.1 (3.9 - 4.2)	3.7 (3.6 - 3.8)	4.2 (4.0 - 4.4)		Overall	2.8 (2.8 - 2.9)	1.7 (1.6 - 1.7)	3.2 (3.2 - 3.3)	5.0 (4.8 - 5.1)	3.3 (3.2 - 3.5)	4.1 (3.9 - 4.2)	3.7 (3.6 - 3.8)	4.2 (4.0 - 4.4)
		Inpatient		0.7 (0.7 - 0.7)	0.3 (0.3 - 0.3)	0.5 (0.5 - 0.6)	1.6 (1.5 - 1.7)	1.0 (0.9 - 1.0)	1.5 (1.4 - 1.6)	0.9 (0.8 - 0.9)	1.4 (1.3 - 1.6)		Inpatient	0.7 (0.7 - 0.7)	0.3 (0.3 - 0.3)	0.5 (0.5 - 0.6)	1.6 (1.5 - 1.7)	1.0 (0.9 - 1.0)	1.5 (1.4 - 1.6)	0.9 (0.8 - 0.9)	1.4 (1.3 - 1.6)
		Outpatient		2.1 (2.1 - 2.2)	1.4 (1.3 - 1.4)	2.7 (2.6 - 2.8)	3.4 (3.2 - 3.5)	2.4 (2.2 - 2.5)	2.6 (2.4 - 2.7)	2.9 (2.8 - 3.0)	2.8 (2.6 - 3.0)		Outpatient	2.1 (2.1 - 2.2)	1.4 (1.3 - 1.4)	2.7 (2.6 - 2.8)	3.4 (3.2 - 3.5)	2.4 (2.2 - 2.5)	2.6 (2.4 - 2.7)	2.9 (2.8 - 3.0)	2.8 (2.6 - 3.0)
	Cycle 1			(n = 215,508)	(n = 85,315)	(n = 37,296)	(n = 30,984)	(n = 15,455)	(n = 11,955)	(n = 23,145)	(n = 11,358)		Cycle 1	215508	85315	37296	30984	15455	11955	23145	11358
		Overall		2.7 (2.6 - 2.8)	1.7 (1.6 - 1.7)	1.8 (1.6 - 1.9)	4.9 (4.7 - 5.2)	4.2 (3.9 - 4.5)	3.8 (3.5 - 4.1)	3.1 (2.9 - 3.3)	3.8 (3.5 - 4.2)		Overall	2.7 (2.6 - 2.8)	1.7 (1.6 - 1.7)	1.8 (1.6 - 1.9)	4.9 (4.7 - 5.2)	4.2 (3.9 - 4.5)	3.8 (3.5 - 4.1)	3.1 (2.9 - 3.3)	3.8 (3.5 - 4.2)
		Inpatient		1.0 (1.0 - 1.0)	0.5 (0.5 - 0.6)	0.5 (0.5 - 0.6)	2.1 (1.9 - 2.2)	1.5 (1.4 - 1.7)	1.9 (1.7 - 2.2)	1.0 (0.8 - 1.1)	1.6 (1.4 - 1.8)		Inpatient	1.0 (1.0 - 1.0)	0.5 (0.5 - 0.6)	0.5 (0.5 - 0.6)	2.1 (1.9 - 2.2)	1.5 (1.4 - 1.7)	1.9 (1.7 - 2.2)	1.0 (0.8 - 1.1)	1.6 (1.4 - 1.8)
		Outpatient		1.7 (1.7 - 1.8)	1.1 (1.1 - 1.2)	1.2 (1.1 - 1.4)	2.8 (2.7 - 3.0)	2.6 (2.4 - 2.9)	1.9 (1.6 - 2.1)	2.1 (1.9 - 2.3)	2.2 (2.0 - 2.5)		Outpatient	1.7 (1.7 - 1.8)	1.1 (1.1 - 1.2)	1.2 (1.1 - 1.4)	2.8 (2.7 - 3.0)	2.6 (2.4 - 2.9)	1.9 (1.6 - 2.1)	2.1 (1.9 - 2.3)	2.2 (2.0 - 2.5)
	Cycle 2			(n = 186,607)	(n = 79,823)	(n = 32,358)	(n = 25,204)	(n = 12,217)	(n = 9,262)	(n = 18,846)	(n = 8,897)		Cycle 2	186607	79823	32358	25204	12217	9262	18846	8897
		Overall		2.7 (2.6 - 2.8)	1.6 (1.5 - 1.7)	2.8 (2.6 - 3.0)	4.4 (4.1 - 4.6)	3.1 (2.8 - 3.4)	4.2 (3.8 - 4.6)	3.1 (2.9 - 3.4)	4.0 (3.6 - 4.4)		Overall	2.7 (2.6 - 2.8)	1.6 (1.5 - 1.7)	2.8 (2.6 - 3.0)	4.4 (4.1 - 4.6)	3.1 (2.8 - 3.4)	4.2 (3.8 - 4.6)	3.1 (2.9 - 3.4)	4.0 (3.6 - 4.4)
		Inpatient		0.8 (0.7 - 0.8)	0.3 (0.2 - 0.3)	0.9 (0.8 - 1.0)	1.5 (1.4 - 1.7)	0.8 (0.7 - 1.0)	1.7 (1.4 - 2.0)	0.8 (0.6 - 0.9)	1.5 (1.3 - 1.8)		Inpatient	0.8 (0.7 - 0.8)	0.3 (0.2 - 0.3)	0.9 (0.8 - 1.0)	1.5 (1.4 - 1.7)	0.8 (0.7 - 1.0)	1.7 (1.4 - 2.0)	0.8 (0.6 - 0.9)	1.5 (1.3 - 1.8)
		Outpatient		1.9 (1.9 - 2.0)	1.4 (1.3 - 1.4)	2.0 (1.8 - 2.1)	2.8 (2.6 - 3.1)	2.3 (2.0 - 2.5)	2.5 (2.2 - 2.8)	2.4 (2.2 - 2.6)	2.5 (2.2 - 2.8)		Outpatient	1.9 (1.9 - 2.0)	1.4 (1.3 - 1.4)	2.0 (1.8 - 2.1)	2.8 (2.6 - 3.1)	2.3 (2.0 - 2.5)	2.5 (2.2 - 2.8)	2.4 (2.2 - 2.6)	2.5 (2.2 - 2.8)
	Cycle 3+			(n = 586,080)	(n = 292,168)	(n = 120,962)	(n = 53,916)	(n = 32,785)	(n = 24,547)	(n = 48,105)	(n = 13,597)		Cycle 3+	586080	292168	120962	53916	32785	24547	48105	13597
		Overall		2.9 (2.9 - 3.0)	1.7 (1.6 - 1.7)	3.8 (3.7 - 3.9)	5.2 (5.1 - 5.4)	3.0 (2.8 - 3.2)	4.1 (3.9 - 4.4)	4.3 (4.1 - 4.4)	4.7 (4.3 - 5.1)		Overall	2.9 (2.9 - 3.0)	1.7 (1.6 - 1.7)	3.8 (3.7 - 3.9)	5.2 (5.1 - 5.4)	3.0 (2.8 - 3.2)	4.1 (3.9 - 4.4)	4.3 (4.1 - 4.4)	4.7 (4.3 - 5.1)
		Inpatient		0.5 (0.5 - 0.6)	0.3 (0.2 - 0.3)	0.5 (0.4 - 0.5)	1.4 (1.3 - 1.5)	0.7 (0.6 - 0.8)	1.2 (1.0 - 1.3)	0.8 (0.7 - 0.9)	1.2 (1.1 - 1.4)		Inpatient	0.5 (0.5 - 0.6)	0.3 (0.2 - 0.3)	0.5 (0.4 - 0.5)	1.4 (1.3 - 1.5)	0.7 (0.6 - 0.8)	1.2 (1.0 - 1.3)	0.8 (0.7 - 0.9)	1.2 (1.1 - 1.4)
		Outpatient		2.4 (2.3 - 2.4)	1.4 (1.4 - 1.5)	3.3 (3.2 - 3.4)	3.9 (3.7 - 4.1)	2.3 (2.1 - 2.4)	2.9 (2.7 - 3.2)	3.4 (3.3 - 3.6)	3.5 (3.1 - 3.8)		Outpatient	2.4 (2.3 - 2.4)	1.4 (1.4 - 1.5)	3.3 (3.2 - 3.4)	3.9 (3.7 - 4.1)	2.3 (2.1 - 2.4)	2.9 (2.7 - 3.2)	3.4 (3.3 - 3.6)	3.5 (3.1 - 3.8)
*Only first eight cycles were considered in analyses described herein
**Includes cancers of digestive organs, excluding colorectal malignancy
†Includes cancers of genitourinary organs, excluding prostate cancer

## Sheet: OAF-TS3b
									Y
Online Additional File -- Table S3b. Incidence of chemotherapy-induced thrombocytopenia, by cancer type and selected chemotherapy agents*
					All Cancers		Breast				Colorectal			Lung				NHL		Other Digestive**				Other Genitourinary†					All Cancers	Breast			Colorectal		Lung			NHL	Other Digestive			Other Genitourinary
					All Agents		Carboplatin	Cyclophosphamide	Gemcitabine		Fluorouracil	Oxaliplatin		Carboplatin	Cisplatin	Gemcitabine		Vincristine		Fluorouracil	Gemcitabine	Oxaliplatin		Carboplatin	Cisplatin	Gemcitabine				Carboplatin	Cyclophosphamide	Gemcitabine	Fluorouracil	Oxaliplatin	Carboplatin	Cisplatin	Gemcitabine	Vincristine	Fluorouracil	Gemcitabine	Oxaliplatin	Carboplatin	Cisplatin	Gemcitabine
Evidence of Primary, Secondary, Unspecified Thrombocytopenia and/or Bleeding Events, Receipt of TPOs, or Platelets During Chemotherapy																												Narrow
	Course				(n = 215,508)		(n = 16,478)	(n = 67,959)	(n = 739)		(n = 32,218)	(n = 28,146)		(n = 22,218)	(n = 8,434)	(n = 834)		(n = 13,970)		(n = 6,390)	(n = 2,597)	(n = 5,155)		(n = 17,557)	(n = 4,462)	(n = 1,884)			215508	16478	67959	739	32218	28146	22218	8434	834	13970	6390	2597	5155	17557	4462	1884
		Overall			9.7 (9.6 - 9.8)		12.4 (11.9 - 12.9)	5.5 (5.3 - 5.6)	11.6 (9.3 - 14.0)		11.1 (10.8 - 11.5)	11.3 (10.9 - 11.7)		15.3 (14.8 - 15.7)	9.8 (9.1 - 10.4)	14.6 (12.2 - 17.0)		9.4 (8.9 - 9.8)		12.0 (11.2 - 12.8)	12.5 (11.2 - 13.8)	12.0 (11.1 - 12.9)		10.7 (10.2 - 11.2)	11.7 (10.8 - 12.7)	14.8 (13.2 - 16.4)			9.7 (9.6 - 9.8)	12.4 (11.9 - 12.9)	5.5 (5.3 - 5.6)	11.6 (9.3 - 14.0)	11.1 (10.8 - 11.5)	11.3 (10.9 - 11.7)	15.3 (14.8 - 15.7)	9.8 (9.1 - 10.4)	14.6 (12.2 - 17.0)	9.4 (8.9 - 9.8)	12.0 (11.2 - 12.8)	12.5 (11.2 - 13.8)	12.0 (11.1 - 12.9)	10.7 (10.2 - 11.2)	11.7 (10.8 - 12.7)	14.8 (13.2 - 16.4)
		Inpatient			3.0 (2.9 - 3.1)		2.8 (2.5 - 3.0)	1.3 (1.2 - 1.3)	5.0 (3.4 - 6.6)		2.7 (2.5 - 2.9)	2.5 (2.3 - 2.6)		6.0 (5.7 - 6.3)	4.3 (3.9 - 4.7)	6.1 (4.5 - 7.7)		3.5 (3.2 - 3.8)		5.1 (4.6 - 5.7)	5.9 (5.0 - 6.8)	5.0 (4.4 - 5.6)		2.9 (2.7 - 3.1)	4.0 (3.5 - 4.6)	4.7 (3.8 - 5.7)			3.0 (2.9 - 3.1)	2.8 (2.5 - 3.0)	1.3 (1.2 - 1.3)	5.0 (3.4 - 6.6)	2.7 (2.5 - 2.9)	2.5 (2.3 - 2.6)	6.0 (5.7 - 6.3)	4.3 (3.9 - 4.7)	6.1 (4.5 - 7.7)	3.5 (3.2 - 3.8)	5.1 (4.6 - 5.7)	5.9 (5.0 - 6.8)	5.0 (4.4 - 5.6)	2.9 (2.7 - 3.1)	4.0 (3.5 - 4.6)	4.7 (3.8 - 5.7)
		Outpatient			6.7 (6.6 - 6.8)		9.6 (9.1 - 10.0)	4.2 (4.1 - 4.4)	6.6 (4.8 - 8.4)		8.4 (8.1 - 8.7)	8.8 (8.5 - 9.2)		9.3 (8.9 - 9.7)	5.5 (5.0 - 6.0)	8.5 (6.6 - 10.4)		5.9 (5.5 - 6.3)		6.9 (6.3 - 7.5)	6.6 (5.7 - 7.6)	7.0 (6.3 - 7.7)		7.8 (7.4 - 8.2)	7.7 (6.9 - 8.5)	10.0 (8.7 - 11.4)			6.7 (6.6 - 6.8)	9.6 (9.1 - 10.0)	4.2 (4.1 - 4.4)	6.6 (4.8 - 8.4)	8.4 (8.1 - 8.7)	8.8 (8.5 - 9.2)	9.3 (8.9 - 9.7)	5.5 (5.0 - 6.0)	8.5 (6.6 - 10.4)	5.9 (5.5 - 6.3)	6.9 (6.3 - 7.5)	6.6 (5.7 - 7.6)	7.0 (6.3 - 7.7)	7.8 (7.4 - 8.2)	7.7 (6.9 - 8.5)	10.0 (8.7 - 11.4)
	All Cycles				(n = 988,195)		(n = 80,748)	(n = 373,262)	(n = 2,711)		(n = 168,047)	(n = 155,431)		(n = 81,508)	(n = 27,618)	(n = 1,979)		(n = 55,303)		(n = 24,834)	(n = 11,040)	(n = 21,381)		(n = 73,535)	(n = 13,104)	(n = 4,930)			988195	80748	373262	2711	168047	155431	81508	27618	1979	55303	24834	11040	21381	73535	13104	4930
		Overall			2.8 (2.8 - 2.9)		3.5 (3.4 - 3.6)	1.3 (1.2 - 1.3)	4.1 (3.4 - 4.9)		3.2 (3.1 - 3.3)	3.2 (3.1 - 3.3)		5.4 (5.2 - 5.5)	3.8 (3.5 - 4.0)	7.4 (6.2 - 8.5)		3.1 (2.9 - 3.2)		4.0 (3.8 - 4.3)	4.0 (3.6 - 4.4)	3.8 (3.6 - 4.1)		3.4 (3.3 - 3.6)	4.9 (4.6 - 5.3)	6.9 (6.2 - 7.6)			2.8 (2.8 - 2.9)	3.5 (3.4 - 3.6)	1.3 (1.2 - 1.3)	4.1 (3.4 - 4.9)	3.2 (3.1 - 3.3)	3.2 (3.1 - 3.3)	5.4 (5.2 - 5.5)	3.8 (3.5 - 4.0)	7.4 (6.2 - 8.5)	3.1 (2.9 - 3.2)	4.0 (3.8 - 4.3)	4.0 (3.6 - 4.4)	3.8 (3.6 - 4.1)	3.4 (3.3 - 3.6)	4.9 (4.6 - 5.3)	6.9 (6.2 - 7.6)
		Inpatient			0.7 (0.7 - 0.7)		0.6 (0.6 - 0.7)	0.2 (0.2 - 0.3)	1.4 (0.9 - 1.8)		0.5 (0.5 - 0.6)	0.5 (0.4 - 0.5)		1.7 (1.6 - 1.8)	1.3 (1.2 - 1.5)	2.6 (1.9 - 3.3)		0.9 (0.8 - 1.0)		1.4 (1.3 - 1.5)	1.5 (1.2 - 1.7)	1.3 (1.1 - 1.4)		0.7 (0.7 - 0.8)	1.4 (1.2 - 1.6)	1.9 (1.5 - 2.3)			0.7 (0.7 - 0.7)	0.6 (0.6 - 0.7)	0.2 (0.2 - 0.3)	1.4 (0.9 - 1.8)	0.5 (0.5 - 0.6)	0.5 (0.4 - 0.5)	1.7 (1.6 - 1.8)	1.3 (1.2 - 1.5)	2.6 (1.9 - 3.3)	0.9 (0.8 - 1.0)	1.4 (1.3 - 1.5)	1.5 (1.2 - 1.7)	1.3 (1.1 - 1.4)	0.7 (0.7 - 0.8)	1.4 (1.2 - 1.6)	1.9 (1.5 - 2.3)
		Outpatient			2.1 (2.1 - 2.2)		2.9 (2.8 - 3.0)	1.0 (1.0 - 1.1)	2.8 (2.1 - 3.4)		2.7 (2.6 - 2.7)	2.7 (2.7 - 2.8)		3.7 (3.6 - 3.8)	2.4 (2.2 - 2.6)	4.7 (3.8 - 5.7)		2.2 (2.0 - 2.3)		2.6 (2.4 - 2.8)	2.5 (2.2 - 2.8)	2.6 (2.4 - 2.8)		2.7 (2.6 - 2.8)	3.5 (3.2 - 3.8)	5.0 (4.4 - 5.6)			2.1 (2.1 - 2.2)	2.9 (2.8 - 3.0)	1.0 (1.0 - 1.1)	2.8 (2.1 - 3.4)	2.7 (2.6 - 2.7)	2.7 (2.7 - 2.8)	3.7 (3.6 - 3.8)	2.4 (2.2 - 2.6)	4.7 (3.8 - 5.7)	2.2 (2.0 - 2.3)	2.6 (2.4 - 2.8)	2.5 (2.2 - 2.8)	2.6 (2.4 - 2.8)	2.7 (2.6 - 2.8)	3.5 (3.2 - 3.8)	5.0 (4.4 - 5.6)
	Cycle 1				(n = 215,508)		(n = 16,478)	(n = 67,959)	(n = 739)		(n = 32,218)	(n = 28,146)		(n = 22,218)	(n = 8,434)	(n = 834)		(n = 13,970)		(n = 6,390)	(n = 2,597)	(n = 5,155)		(n = 17,557)	(n = 4,462)	(n = 1,884)			215508	16478	67959	739	32218	28146	22218	8434	834	13970	6390	2597	5155	17557	4462	1884
		Overall			2.7 (2.6 - 2.8)		2.7 (2.5 - 3.0)	1.3 (1.3 - 1.4)	6.8 (5.0 - 8.6)		1.7 (1.6 - 1.8)	1.3 (1.1 - 1.4)		5.3 (5.0 - 5.6)	3.9 (3.5 - 4.3)	8.8 (6.8 - 10.7)		4.0 (3.7 - 4.3)		3.3 (2.8 - 3.7)	5.4 (4.5 - 6.2)	2.9 (2.5 - 3.4)		2.5 (2.3 - 2.8)	4.4 (3.8 - 5.0)	8.2 (6.9 - 9.4)			2.7 (2.6 - 2.8)	2.7 (2.5 - 3.0)	1.3 (1.3 - 1.4)	6.8 (5.0 - 8.6)	1.7 (1.6 - 1.8)	1.3 (1.1 - 1.4)	5.3 (5.0 - 5.6)	3.9 (3.5 - 4.3)	8.8 (6.8 - 10.7)	4.0 (3.7 - 4.3)	3.3 (2.8 - 3.7)	5.4 (4.5 - 6.2)	2.9 (2.5 - 3.4)	2.5 (2.3 - 2.8)	4.4 (3.8 - 5.0)	8.2 (6.9 - 9.4)
		Inpatient			1.0 (1.0 - 1.0)		0.9 (0.8 - 1.0)	0.4 (0.3 - 0.4)	2.8 (1.6 - 4.0)		0.5 (0.4 - 0.6)	0.3 (0.3 - 0.4)		2.2 (2.0 - 2.4)	1.7 (1.4 - 2.0)	3.8 (2.5 - 5.1)		1.5 (1.3 - 1.7)		1.7 (1.3 - 2.0)	2.8 (2.1 - 3.4)	1.4 (1.1 - 1.7)		0.7 (0.6 - 0.8)	1.8 (1.4 - 2.2)	3.0 (2.3 - 3.8)			1.0 (1.0 - 1.0)	0.9 (0.8 - 1.0)	0.4 (0.3 - 0.4)	2.8 (1.6 - 4.0)	0.5 (0.4 - 0.6)	0.3 (0.3 - 0.4)	2.2 (2.0 - 2.4)	1.7 (1.4 - 2.0)	3.8 (2.5 - 5.1)	1.5 (1.3 - 1.7)	1.7 (1.3 - 2.0)	2.8 (2.1 - 3.4)	1.4 (1.1 - 1.7)	0.7 (0.6 - 0.8)	1.8 (1.4 - 2.2)	3.0 (2.3 - 3.8)
		Outpatient			1.7 (1.7 - 1.8)		1.8 (1.6 - 2.1)	1.0 (0.9 - 1.0)	3.9 (2.5 - 5.3)		1.2 (1.1 - 1.3)	0.9 (0.8 - 1.0)		3.1 (2.9 - 3.3)	2.2 (1.9 - 2.5)	4.9 (3.4 - 6.4)		2.5 (2.2 - 2.8)		1.6 (1.3 - 1.9)	2.6 (2.0 - 3.2)	1.5 (1.2 - 1.9)		1.8 (1.6 - 2.0)	2.6 (2.2 - 3.1)	5.1 (4.1 - 6.1)			1.7 (1.7 - 1.8)	1.8 (1.6 - 2.1)	1.0 (0.9 - 1.0)	3.9 (2.5 - 5.3)	1.2 (1.1 - 1.3)	0.9 (0.8 - 1.0)	3.1 (2.9 - 3.3)	2.2 (1.9 - 2.5)	4.9 (3.4 - 6.4)	2.5 (2.2 - 2.8)	1.6 (1.3 - 1.9)	2.6 (2.0 - 3.2)	1.5 (1.2 - 1.9)	1.8 (1.6 - 2.0)	2.6 (2.2 - 3.1)	5.1 (4.1 - 6.1)
	Cycle 2				(n = 186,607)		(n = 15,127)	(n = 64,095)	(n = 487)		(n = 28,229)	(n = 24,980)		(n = 18,187)	(n = 6,833)	(n = 442)		(n = 11,135)		(n = 5,028)	(n = 1,939)	(n = 4,176)		(n = 14,864)	(n = 3,320)	(n = 1,065)			186607	15127	64095	487	28229	24980	18187	6833	442	11135	5028	1939	4176	14864	3320	1065
		Overall			2.7 (2.6 - 2.8)		3.1 (2.8 - 3.3)	1.3 (1.2 - 1.4)	3.3 (1.7 - 4.9)		2.8 (2.6 - 3.0)	2.2 (2.0 - 2.4)		4.7 (4.4 - 5.0)	3.4 (3.0 - 3.8)	6.8 (4.4 - 9.1)		2.8 (2.5 - 3.2)		4.3 (3.7 - 4.8)	3.9 (3.1 - 4.8)	3.7 (3.1 - 4.2)		2.8 (2.5 - 3.0)	4.4 (3.7 - 5.1)	6.8 (5.3 - 8.3)			2.7 (2.6 - 2.8)	3.1 (2.8 - 3.3)	1.3 (1.2 - 1.4)	3.3 (1.7 - 4.9)	2.8 (2.6 - 3.0)	2.2 (2.0 - 2.4)	4.7 (4.4 - 5.0)	3.4 (3.0 - 3.8)	6.8 (4.4 - 9.1)	2.8 (2.5 - 3.2)	4.3 (3.7 - 4.8)	3.9 (3.1 - 4.8)	3.7 (3.1 - 4.2)	2.8 (2.5 - 3.0)	4.4 (3.7 - 5.1)	6.8 (5.3 - 8.3)
		Inpatient			0.8 (0.7 - 0.8)		0.5 (0.4 - 0.6)	0.2 (0.2 - 0.3)	0.8 (0.0 - 1.6)		0.9 (0.7 - 1.0)	0.5 (0.4 - 0.6)		1.7 (1.5 - 1.9)	1.2 (0.9 - 1.4)	1.6 (0.4 - 2.8)		0.8 (0.6 - 1.0)		1.7 (1.4 - 2.1)	1.4 (0.9 - 1.9)	1.6 (1.2 - 2.0)		0.7 (0.5 - 0.8)	1.0 (0.6 - 1.3)	1.6 (0.8 - 2.4)			0.8 (0.7 - 0.8)	0.5 (0.4 - 0.6)	0.2 (0.2 - 0.3)	0.8 (0.0 - 1.6)	0.9 (0.7 - 1.0)	0.5 (0.4 - 0.6)	1.7 (1.5 - 1.9)	1.2 (0.9 - 1.4)	1.6 (0.4 - 2.8)	0.8 (0.6 - 1.0)	1.7 (1.4 - 2.1)	1.4 (0.9 - 1.9)	1.6 (1.2 - 2.0)	0.7 (0.5 - 0.8)	1.0 (0.6 - 1.3)	1.6 (0.8 - 2.4)
		Outpatient			1.9 (1.9 - 2.0)		2.6 (2.3 - 2.8)	1.1 (1.0 - 1.1)	2.5 (1.1 - 3.8)		1.9 (1.8 - 2.1)	1.7 (1.5 - 1.9)		3.1 (2.8 - 3.3)	2.2 (1.9 - 2.6)	5.2 (3.1 - 7.3)		2.0 (1.8 - 2.3)		2.5 (2.1 - 3.0)	2.5 (1.8 - 3.2)	2.1 (1.6 - 2.5)		2.1 (1.9 - 2.3)	3.4 (2.8 - 4.1)	5.2 (3.8 - 6.5)			1.9 (1.9 - 2.0)	2.6 (2.3 - 2.8)	1.1 (1.0 - 1.1)	2.5 (1.1 - 3.8)	1.9 (1.8 - 2.1)	1.7 (1.5 - 1.9)	3.1 (2.8 - 3.3)	2.2 (1.9 - 2.6)	5.2 (3.1 - 7.3)	2.0 (1.8 - 2.3)	2.5 (2.1 - 3.0)	2.5 (1.8 - 3.2)	2.1 (1.6 - 2.5)	2.1 (1.9 - 2.3)	3.4 (2.8 - 4.1)	5.2 (3.8 - 6.5)
	Cycle 3+				(n = 586,080)		(n = 49,143)	(n = 241,208)	(n = 1,485)		(n = 107,600)	(n = 102,305)		(n = 41,103)	(n = 12,351)	(n = 703)		(n = 30,198)		(n = 13,416)	(n = 6,504)	(n = 12,050)		(n = 41,114)	(n = 5,322)	(n = 1,981)			586080	49143	241208	1485	107600	102305	41103	12351	703	30198	13416	6504	12050	41114	5322	1981
		Overall			2.9 (2.9 - 3.0)		3.9 (3.7 - 4.1)	1.2 (1.2 - 1.3)	3.1 (2.2 - 4.0)		3.7 (3.6 - 3.8)	4.0 (3.8 - 4.1)		5.7 (5.5 - 5.9)	3.8 (3.5 - 4.2)	6.1 (4.3 - 7.9)		2.7 (2.5 - 2.9)		4.3 (3.9 - 4.6)	3.5 (3.0 - 3.9)	4.3 (3.9 - 4.7)		4.1 (3.9 - 4.3)	5.7 (5.1 - 6.3)	5.9 (4.8 - 6.9)			2.9 (2.9 - 3.0)	3.9 (3.7 - 4.1)	1.2 (1.2 - 1.3)	3.1 (2.2 - 4.0)	3.7 (3.6 - 3.8)	4.0 (3.8 - 4.1)	5.7 (5.5 - 5.9)	3.8 (3.5 - 4.2)	6.1 (4.3 - 7.9)	2.7 (2.5 - 2.9)	4.3 (3.9 - 4.6)	3.5 (3.0 - 3.9)	4.3 (3.9 - 4.7)	4.1 (3.9 - 4.3)	5.7 (5.1 - 6.3)	5.9 (4.8 - 6.9)
		Inpatient			0.5 (0.5 - 0.6)		0.5 (0.5 - 0.6)	0.2 (0.2 - 0.2)	0.8 (0.4 - 1.3)		0.4 (0.4 - 0.5)	0.5 (0.4 - 0.5)		1.4 (1.3 - 1.5)	1.2 (1.0 - 1.4)	1.8 (0.9 - 2.8)		0.7 (0.6 - 0.8)		1.2 (1.0 - 1.3)	1.0 (0.7 - 1.2)	1.1 (0.9 - 1.3)		0.7 (0.7 - 0.8)	1.4 (1.1 - 1.7)	1.0 (0.6 - 1.5)			0.5 (0.5 - 0.6)	0.5 (0.5 - 0.6)	0.2 (0.2 - 0.2)	0.8 (0.4 - 1.3)	0.4 (0.4 - 0.5)	0.5 (0.4 - 0.5)	1.4 (1.3 - 1.5)	1.2 (1.0 - 1.4)	1.8 (0.9 - 2.8)	0.7 (0.6 - 0.8)	1.2 (1.0 - 1.3)	1.0 (0.7 - 1.2)	1.1 (0.9 - 1.3)	0.7 (0.7 - 0.8)	1.4 (1.1 - 1.7)	1.0 (0.6 - 1.5)
		Outpatient			2.4 (2.3 - 2.4)		3.3 (3.2 - 3.5)	1.0 (1.0 - 1.1)	2.3 (1.5 - 3.1)		3.3 (3.2 - 3.4)	3.5 (3.4 - 3.6)		4.3 (4.1 - 4.5)	2.6 (2.4 - 2.9)	4.3 (2.8 - 5.8)		2.0 (1.9 - 2.2)		3.1 (2.8 - 3.4)	2.5 (2.1 - 2.9)	3.2 (2.9 - 3.6)		3.3 (3.2 - 3.5)	4.3 (3.8 - 4.8)	4.8 (3.9 - 5.8)			2.4 (2.3 - 2.4)	3.3 (3.2 - 3.5)	1.0 (1.0 - 1.1)	2.3 (1.5 - 3.1)	3.3 (3.2 - 3.4)	3.5 (3.4 - 3.6)	4.3 (4.1 - 4.5)	2.6 (2.4 - 2.9)	4.3 (2.8 - 5.8)	2.0 (1.9 - 2.2)	3.1 (2.8 - 3.4)	2.5 (2.1 - 2.9)	3.2 (2.9 - 3.6)	3.3 (3.2 - 3.5)	4.3 (3.8 - 4.8)	4.8 (3.9 - 5.8)
*Only first eight cycles were considered in analyses described herein; agent-specific subgroups are not mutually exclusive
**Includes cancers of digestive organs, excluding colorectal malignancy
†Includes cancers of genitourinary organs, excluding prostate cancer
					(n = 215,508)		(n = 16,478)	(n = 67,959)	(n = 739)		(n = 32,218)	(n = 28,146)		(n = 22,218)	(n = 8,434)	(n = 834)		(n = 13,970)		(n = 6,390)	(n = 2,597)	(n = 5,155)		(n = 17,557)	(n = 4,462)	(n = 1,884)

## Sheet: OAF-TS4a
Online Additional File -- Table S4a. Treatment and consequences of CIT requiring inpatient or outpatient care, by cancer type
							All Cancers	Breast	Colorectal	Lung	NHL	Other Digestive**	Other Genitourinary†	Other Cancers			All Cancers			Breast			Colorectal			Lung			NHL			Other Digestive**			Other Genitourinary†			Other Cancers
							(n = 27,913)	(n = 7,640)	(n = 6,173)	(n = 5,452)	(n = 2,006)	(n = 1,855)	(n = 3,354)	(n = 1,433)			27913			7640			6173			5452			2006			1855			3354			1433				Table primary_diag	1433	0.0280873	0.026081	0.0300935	0.0187173	0.0158377	0.0219895
Number of CIT-Related Hospital Admissions, mean per patient-episode (95% CI)							0.03 (0.03 - 0.03)	0.02 (0.02 - 0.02)	0.02 (0.02 - 0.03)	0.04 (0.03 - 0.04)	0.03 (0.02 - 0.04)	0.05 (0.04 - 0.06)	0.03 (0.02 - 0.03)	0.04 (0.03 - 0.05)			0.0280873	0.026081	0.0300935	0.0187173	0.0158377	0.0219895	0.0213834	0.0174955	0.0252713	0.0379677	0.0330154	0.0433786	0.0314058	0.0234297	0.0398804	0.0533693	0.0425876	0.0641509	0.0253429	0.019678	0.0316041	0.038381	0.0286113	0.0488486		Table hosp_days	55	4.64796	4.35969	4.97832	3.90909	3.49301	4.36014
	Characteristics of Admissions (i.e., per admission)																																									Table mortality	29	0.0470085	0.0277778	0.0662393	0.0113636	0	0.0340909
		LOS, days, mean (95% CI)					4.6 (4.4 - 5.0)	3.9 (3.5 - 4.4)	4.3 (3.7 - 5.1)	5.1 (4.5 - 5.8)	5.2 (4.2 - 6.5)	4.2 (3.5 - 4.9)	5.2 (4.3 - 6.2)	4.9 (4.0 - 6.0)			4.64796	4.35969	4.97832	3.90909	3.49301	4.36014	4.28788	3.65909	5.07576	5.13527	4.51932	5.80435	5.22222	4.15079	6.46825	4.18182	3.5202	4.89394	5.2	4.25294	6.22353	4.92727	3.95455	5.97273		Table cit_only	55	0.0765306	0.057398	0.096301	0.0629371	0.027972	0.104895
		Mortality*, % (95% CI)					4.7 (2.8 - 6.6)	1.1 (0.0 - 3.4)	2.7 (0.0 - 6.8)	9.3 (4.7 - 14.7)	2.3 (0.0 - 7.0)	7.8 (2.0 - 15.7)	1.9 (0.0 - 5.6)	3.4 (0.0 - 10.3)			4.70085	2.77778	6.62393	1.13636	0	3.40909	2.7027	0	6.75676	9.30233	4.65116	14.7287	2.32558	0	6.97674	7.84314	1.96078	15.6863	1.85185	0	5.55556	3.44828	0	10.3448		Table bleed_only	55	0.852041	0.825255	0.876276	0.902098	0.853147	0.944056
		Diagnoses, % (95% CI)																																								Table cit_bleed	55	0.0714286	0.0535714	0.0905612	0.034965	0.00699301	0.0699301
			CIT Only				7.7 (5.7 - 9.6)	6.3 (2.8 - 10.5)	2.3 (0.0 - 5.3)	11.1 (7.2 - 15.5)	6.3 (1.6 - 12.7)	3.0 (0.0 - 7.1)	18.8 (10.6 - 27.1)	3.6 (0.0 - 9.1)			7.65306	5.7398	9.6301	6.29371	2.7972	10.4895	2.27273	0	5.30303	11.1111	7.24638	15.4589	6.34921	1.5873	12.6984	3.0303	0	7.07071	18.8235	10.5882	27.0588	3.63636	0	9.09091		Table adm_pay	55	36448.4	32332.4	41330.8	25286.7	20575.6	30703.5
			Bleeding Only				85.2 (82.5 - 87.6)	90.2 (85.3 - 94.4)	91.7 (86.4 - 96.2)	81.2 (75.4 - 86.5)	85.7 (76.2 - 93.7)	87.9 (81.8 - 93.9)	69.4 (60.0 - 78.8)	90.9 (83.6 - 98.2)			85.2041	82.5255	87.6276	90.2098	85.3147	94.4056	91.6667	86.3636	96.2121	81.1594	75.3623	86.4734	85.7143	76.1905	93.6508	87.8788	81.8182	93.9394	69.4118	60	78.8235	90.9091	83.6364	98.1818		Table hosp_days	1433	0.130548	0.118511	0.142783	0.0731675	0.0590314	0.0881545
			CIT and Bleeding				7.1 (5.4 - 9.1)	3.5 (0.7 - 7.0)	6.1 (2.3 - 10.6)	7.7 (4.1 - 11.6)	7.9 (1.6 - 14.3)	9.1 (3.0 - 15.2)	11.8 (5.9 - 18.8)	5.5 (0.0 - 12.7)			7.14286	5.35714	9.05612	3.4965	0.699301	6.99301	6.06061	2.27273	10.6061	7.72947	4.10628	11.5942	7.93651	1.5873	14.2857	9.09091	3.0303	15.1515	11.7647	5.88235	18.8235	5.45455	0	12.7273		Table adm_pay	1433	1023.74	881.254	1166.68	473.298	363.095	603.81
		Cost ($), mean per admission (95% CI)					36,448 (32,332 - 41,331)	25,287 (20,576 - 30,703)	31,962 (22,164 - 45,121)	38,811 (30,419 - 49,063)	47,068 (27,119 - 73,973)	39,535 (28,355 - 54,037)	39,364 (29,960 - 50,511)	45,119 (29,756 - 63,286)			36448.4	32332.4	41330.8	25286.7	20575.6	30703.5	31961.8	22163.5	45121.4	38810.9	30418.8	49062.6	47068	27119.3	73973.4	39534.9	28354.6	54037	39364.1	29960.2	50510.8	45119.1	29756	63286		Table encounter	1433	3.74077	3.70974	3.76849	3.36414	3.32134	3.40726
Number of Hospital Days, mean per patient-episode (95% CI)							0.13 (0.12 - 0.14)	0.07 (0.06 - 0.09)	0.09 (0.07 - 0.12)	0.19 (0.16 - 0.23)	0.16 (0.11 - 0.23)	0.22 (0.16 - 0.29)	0.13 (0.09 - 0.18)	0.19 (0.13 - 0.26)			0.130548	0.118511	0.142783	0.0731675	0.0590314	0.0881545	0.0916896	0.0692532	0.116151	0.194974	0.159941	0.234685	0.164008	0.111914	0.22682	0.223181	0.16469	0.287062	0.131783	0.0907871	0.178295	0.189114	0.127355	0.256455		Table phys_office	6410	0.445972	0.443132	0.44918	0.483445	0.476877	0.489041
Cost of Admissions ($), mean per patient-episode (95% CI)							1,024 (881 - 1,167)	473 (363 - 604)	683 (436 - 1,004)	1,474 (1,116 - 1,911)	1,478 (773 - 2,472)	2,110 (1,388 - 2,946)	998 (684 - 1,369)	1,732 (1,082 - 2,567)			1023.74	881.254	1166.68	473.298	363.095	603.81	683.453	435.898	1004.2	1473.56	1115.69	1910.78	1478.21	773.26	2472.48	2109.95	1387.94	2945.8	997.599	683.553	1369.4	1731.72	1082.13	2566.71		Table emergency	6410	0.0219898	0.0211054	0.0228072	0.0239002	0.0219571	0.0257656
Number of CIT-Related Ambulatory Encounters, mean per patient-episode (95% CI)							3.7 (3.7 - 3.8)	3.4 (3.3 - 3.4)	3.1 (3.0 - 3.1)	4.3 (4.2 - 4.4)	4.6 (4.5 - 4.8)	3.7 (3.5 - 3.8)	4.1 (4.0 - 4.2)	4.5 (4.3 - 4.6)			3.74077	3.70974	3.76849	3.36414	3.32134	3.40726	3.08391	3.02965	3.13591	4.31401	4.23982	4.39151	4.64806	4.49501	4.81505	3.6566	3.52318	3.79299	4.07215	3.98524	4.15832	4.46057	4.30705	4.62177		Table hosp_outpat	6410	0.406888	0.404	0.409722	0.390137	0.384599	0.396763
	Characteristics of Outpatient Encounters, (i.e., per encounter)																																									Table lab	6410	0.0451747	0.0438601	0.0464463	0.0462848	0.0437976	0.0490051
		Setting of Care, % (95% CI)																																								Table other	6410	0.0799759	0.0784079	0.0814196	0.0562335	0.0535131	0.0588761
			Physician Office				44.6 (44.3 - 44.9)	48.3 (47.7 - 48.9)	46.9 (46.2 - 47.6)	47.4 (46.7 - 48.0)	41.1 (40.1 - 42.2)	37.8 (36.6 - 38.9)	38.0 (37.2 - 38.7)	38.9 (37.7 - 40.0)			44.5972	44.3132	44.918	48.3445	47.6877	48.9041	46.9364	46.2026	47.6126	47.3787	46.7207	48.0367	41.116	40.0932	42.1549	37.7533	36.6079	38.8913	37.9545	37.1863	38.7336	38.8768	37.6521	39.9532		Table cit_only	6410	0.162132	0.159851	0.164398	0.13011	0.125991	0.134443
			Emergency Department				2.2 (2.1 - 2.3)	2.4 (2.2 - 2.6)	2.2 (2.0 - 2.4)	2.3 (2.1 - 2.5)	1.7 (1.5 - 2.0)	2.3 (1.9 - 2.6)	2.0 (1.7 - 2.2)	2.3 (1.9 - 2.7)			2.19898	2.11054	2.28072	2.39002	2.19571	2.57656	2.16993	1.97599	2.39006	2.29231	2.11402	2.50032	1.72432	1.46728	2.0242	2.27606	1.94567	2.62849	1.96796	1.72288	2.20206	2.27769	1.90328	2.67551		Table bleed_only	6410	0.158346	0.156228	0.16043	0.222563	0.217453	0.227829
			Hospital Outpatient				40.7 (40.4 - 41.0)	39.0 (38.5 - 39.7)	38.7 (38.0 - 39.4)	37.8 (37.2 - 38.4)	44.5 (43.6 - 45.6)	43.3 (42.2 - 44.4)	46.1 (45.3 - 46.9)	44.3 (43.2 - 45.4)			40.6888	40.4	40.9722	39.0137	38.4599	39.6763	38.6551	37.9973	39.3915	37.7765	37.18	38.409	44.5325	43.5525	45.5607	43.304	42.2467	44.4493	46.097	45.2996	46.9054	44.259	43.1669	45.3666		Table cit_bleed	6410	0.00433103	0.00390558	0.00475171	0.00275921	0.00213742	0.00341987
			Labs				4.5 (4.4 - 4.6)	4.6 (4.4 - 4.9)	4.4 (4.1 - 4.7)	3.7 (3.4 - 3.9)	4.7 (4.3 - 5.1)	3.1 (2.7 - 3.5)	6.4 (6.0 - 6.9)	4.8 (4.3 - 5.3)			4.51747	4.38601	4.64463	4.62848	4.37976	4.90051	4.36082	4.07516	4.65957	3.65496	3.41088	3.90118	4.74456	4.31616	5.14619	3.09838	2.72394	3.48018	6.42329	6.04653	6.85859	4.82059	4.33697	5.33541		Table none	6410	0.675192	0.67207	0.678222	0.644567	0.638485	0.650396
			Other				8.0 (7.8 - 8.1)	5.6 (5.4 - 5.9)	7.9 (7.5 - 8.3)	8.9 (8.5 - 9.3)	7.9 (7.4 - 8.5)	13.6 (12.8 - 14.4)	7.6 (7.1 - 8.0)	9.8 (9.0 - 10.5)			7.99759	7.84079	8.14196	5.62335	5.35131	5.88761	7.87777	7.50039	8.27349	8.89757	8.54735	9.26688	7.88262	7.35247	8.45025	13.5683	12.7606	14.3686	7.55725	7.10367	7.96693	9.76599	9.00936	10.4992		Table PLATELET_TRANSFUSION	6410	0.0203549	0.0194849	0.0212249	0.00928805	0.00812218	0.010415
		Diagnoses, % (95% CI)																																								Table RED_BLOOD_TRANSFUSION	6410	0.0310725	0.0300113	0.0322103	0.0205969	0.0188676	0.0224623
			CIT Only				16.2 (16.0 - 16.4)	13.0 (12.6 - 13.4)	25.7 (25.1 - 26.3)	14.0 (13.5 - 14.4)	13.4 (12.7 - 14.1)	16.2 (15.3 - 17.0)	16.6 (16.0 - 17.3)	12.3 (11.5 - 13.1)			16.2132	15.9851	16.4398	13.011	12.5991	13.4443	25.6827	25.0668	26.2619	13.9831	13.5246	14.4394	13.4304	12.7289	14.148	16.1821	15.301	17.0044	16.6362	16.007	17.2873	12.2621	11.4665	13.0577		Table STEM_CELL_TRANSFUSION	6410	0.00189303	0.00163489	0.00215117	0.000272035	7.77242e-05	0.000505207
			Bleeding Only				15.8 (15.6 - 16.0)	22.3 (21.7 - 22.8)	16.3 (15.7 - 16.8)	12.7 (12.2 - 13.1)	11.9 (11.2 - 12.6)	15.6 (14.8 - 16.4)	13.0 (12.5 - 13.5)	12.4 (11.6 - 13.3)			15.8346	15.6228	16.043	22.2563	21.7453	22.7829	16.264	15.732	16.796	12.6799	12.2448	13.1171	11.8882	11.1974	12.5522	15.5947	14.7871	16.4464	12.9929	12.4552	13.5489	12.4337	11.6303	13.2917		Table other_transf	6410	0.00366178	0.00331759	0.00402987	0.00229286	0.00167107	0.00283693
			CIT and Bleeding				0.4 (0.4 - 0.5)	0.3 (0.2 - 0.3)	0.4 (0.3 - 0.5)	0.7 (0.6 - 0.8)	0.4 (0.2 - 0.5)	0.3 (0.2 - 0.5)	0.5 (0.4 - 0.7)	0.3 (0.2 - 0.5)			0.433103	0.390558	0.475171	0.275921	0.213742	0.341987	0.38262	0.296137	0.466481	0.662224	0.568833	0.768349	0.364143	0.246332	0.481954	0.323054	0.190896	0.462555	0.548687	0.431634	0.673056	0.343214	0.202808	0.483619		Table CONTROL_OF_HEMORRHAGE	6410	0.00669254	0.00619538	0.00718492	0.00695632	0.00596534	0.0080056
			None of the Above				67.5 (67.2 - 67.8)	64.5 (63.8 - 65.0)	57.7 (57.0 - 58.4)	72.7 (72.1 - 73.2)	74.3 (73.4 - 75.2)	67.9 (66.8 - 69.0)	69.8 (69.1 - 70.6)	75.0 (73.9 - 76.0)			67.5192	67.207	67.8222	64.4567	63.8485	65.0396	57.6707	56.971	58.36	72.6748	72.0784	73.2075	74.3172	73.4283	75.1687	67.9001	66.8135	69.0308	69.8222	69.0541	70.5794	74.961	73.8612	76.014		Table labs	6410	0.641165	0.638278	0.644157	0.660773	0.655118	0.66668
		Procedures, % (95% CI)																																								Table GLUCOCORTICOSTEROIDS	6410	0.283047	0.28026	0.285848	0.271996	0.266594	0.277203
			Blood Product Transfusion																																							Table IGIV	6410	0.000181655	9.56078e-05	0.000267702	7.77242e-05	0	0.000194311
				Platelet			2.0 (1.9 - 2.1)	0.9 (0.8 - 1.0)	0.7 (0.6 - 0.8)	3.3 (3.1 - 3.6)	5.1 (4.6 - 5.6)	1.1 (0.9 - 1.3)	2.0 (1.8 - 2.3)	2.2 (1.9 - 2.5)			2.03549	1.94849	2.12249	0.928805	0.812218	1.0415	0.686619	0.571309	0.796687	3.34932	3.12221	3.59341	5.13013	4.64817	5.57995	1.08664	0.851689	1.33627	2.02648	1.80701	2.27156	2.18409	1.85647	2.5273		Table TPOROMI	6410	6.69254e-05	1.91216e-05	0.000114729	7.77242e-05	0	0.000194311
				Red Blood			3.1 (3.0 - 3.2)	2.1 (1.9 - 2.2)	0.8 (0.7 - 0.9)	4.9 (4.6 - 5.2)	4.1 (3.8 - 4.5)	2.9 (2.5 - 3.3)	4.6 (4.2 - 4.9)	3.2 (2.8 - 3.6)			3.10725	3.00113	3.22103	2.05969	1.88676	2.24623	0.801929	0.670895	0.938204	4.89876	4.62495	5.15558	4.1448	3.78066	4.54643	2.8928	2.49633	3.30396	4.57239	4.24318	4.91623	3.18253	2.77691	3.61934		Table phys_office_cost	2492	122.698	120.806	124.753	133.123	129.51	136.792
				Stem Cell			0.2 (0.2 - 0.2)	0.0 (0.0 - 0.1)	0.1 (0.0 - 0.1)	0.0 (0.0 - 0.1)	1.5 (1.3 - 1.7)	0.0 (0.0 - 0.1)	0.0 (0.0 - 0.1)	0.4 (0.2 - 0.5)			0.189303	0.163489	0.215117	0.0272035	0.00777242	0.0505207	0.0681377	0.0314482	0.110069	0.0466953	0.0212251	0.0806554	1.47799	1.25308	1.74574	0.0293686	0	0.0734214	0.0219475	0	0.0512108	0.374415	0.234009	0.546022		Table emergency_cost	146	839.331	779.324	918.269	813.363	737.38	890.053
				Whole Blood			0.0 (0.0 - 0.0)	0.0 (0.0 - 0.0)	0.0 (0.0 - 0.0)	0.0 (0.0 - 0.0)	0.0 (0.0 - 0.0)	0.0 (0.0 - 0.0)	0.0 (0.0 - 0.0)	0.0 (0.0 - 0.0)																												Table hosp_outpat_cost	2837	504.463	485.904	523.904	481.452	452.113	514.506
				Other			0.4 (0.3 - 0.4)	0.2 (0.2 - 0.3)	0.1 (0.1 - 0.2)	0.5 (0.5 - 0.6)	0.4 (0.3 - 0.5)	0.2 (0.1 - 0.4)	0.6 (0.5 - 0.8)	0.4 (0.2 - 0.5)			0.366178	0.331759	0.402987	0.229286	0.167107	0.283693	0.141517	0.0891032	0.204413	0.543363	0.454217	0.645243	0.417693	0.289172	0.546214	0.249633	0.146843	0.381791	0.643793	0.512108	0.775477	0.390016	0.24961	0.546022		Table lab_cost	309	11.1481	10.8532	11.4836	11.1827	10.5971	11.8004
			Coagulation Factor Transfusion				0.0 (0.0 - 0.0)	0.0 (0.0 - 0.0)	0.0 (0.0 - 0.0)	0.0 (0.0 - 0.0)	0.0 (0.0 - 0.0)	0.0 (0.0 - 0.0)	0.0 (0.0 - 0.0)	0.0 (0.0 - 0.0)																												Table other_cost	626	358.534	336.624	382.678	383.664	335.598	437.646
			Control of Bleeding				0.7 (0.6 - 0.7)	0.7 (0.6 - 0.8)	0.7 (0.6 - 0.9)	0.9 (0.8 - 1.0)	0.2 (0.1 - 0.3)	0.6 (0.4 - 0.8)	0.4 (0.3 - 0.5)	0.7 (0.5 - 0.9)			0.669254	0.619538	0.718492	0.695632	0.596534	0.80056	0.744274	0.623722	0.872687	0.92966	0.817167	1.04852	0.224912	0.139231	0.332012	0.587372	0.425844	0.778267	0.409686	0.307265	0.512108	0.670827	0.483619	0.881435		Table pay	1433	1152.67	1118.69	1186.61	989.273	939.416	1043.43
			Labs				64.1 (63.8 - 64.4)	66.1 (65.5 - 66.7)	64.5 (63.9 - 65.2)	58.8 (58.2 - 59.5)	69.4 (68.5 - 70.3)	64.9 (63.7 - 66.0)	64.1 (63.3 - 64.9)	65.9 (64.6 - 67.1)			64.1165	63.8278	64.4157	66.0773	65.5118	66.668	64.5474	63.8975	65.1895	58.8487	58.2184	59.494	69.3906	68.4535	70.3331	64.9192	63.7004	66.0206	64.0793	63.2819	64.9243	65.8658	64.6412	67.0515		Table med	1433	0.191739	0.185756	0.197363	0.209162	0.198233	0.220419
		Pharmacotherapy, % (95% CI)																																								Table GLUCOCORTICOSTEROIDS	338	0.999066	0.998132	0.999813	0.998748	0.996871	1
			Glucocorticosteroid				28.3 (28.0 - 28.6)	27.2 (26.7 - 27.7)	29.5 (28.8 - 30.2)	32.9 (32.3 - 33.5)	20.7 (19.9 - 21.5)	27.2 (26.1 - 28.2)	27.2 (26.3 - 28.0)	27.1 (26.1 - 28.2)			28.3047	28.026	28.5848	27.1996	26.6594	27.7203	29.4774	28.8065	30.1536	32.8735	32.2643	33.4656	20.6919	19.91	21.5273	27.1953	26.0793	28.2012	27.1856	26.3406	27.9538	27.1139	26.0842	28.2059		Table IGIV	338	0.000560538	0	0.00130792	0.00125156	0	0.00312891
			Immunoglobulin				0.0 (0.0 - 0.0)	0.0 (0.0 - 0.0)	0.0 (0.0 - 0.0)	0.0 (0.0 - 0.0)	0.1 (0.0 - 0.1)	0.0 (0.0 - 0.0)	0.0 (0.0 - 0.0)	0.0 (0.0 - 0.1)			0.0181655	0.00956078	0.0267702	0.00777242	0	0.0194311	0.0157241	0	0.0366896	0.0212251	0.00424502	0.0424502	0.0535504	0.0107101	0.0963907	0.0146843	0	0.0440529	0	0	0	0.0468019	0	0.109204		Table TPOELTRO	338	0.000373692	0	0.00093423	0	0	0
			Thrombopoietin Receptor Agonists																																							Table TPOROMI	338	0	0	0	0	0	0
				Eltrombopag			---	---	---	---	---	---	---	---																												Table GLUCOCORTICOSTEROIDS_cost	268	10.1936	9.8702	10.566	8.409	7.95738	8.87708
				Romiplostim			0.0 (0.0 - 0.0)	0.0 (0.0 - 0.0)	0.0 (0.0 - 0.0)	0.0 (0.0 - 0.0)	0.0 (0.0 - 0.0)	0.0 (0.0 - 0.0)	0.0 (0.0 - 0.0)	0.0 (0.0 - 0.0)			6.69254e-05	1.91216e-05	0.000114729	7.77242e-05	0	0.000194311	0.000262068	5.24136e-05	0.000524136	0	0	0	0	0	0	0	0	0	0	0	0	0	0	0		Table IGIV_cost	0	7302.13	6734.99	7869.28	6734.99	6734.99	6734.99
		Cost ($), mean per encounter (95% CI)																																								Table TPOELTRO_cost	0	5639.93	5037.87	6242	0	0	0
			Physician Office				123 (121 - 125)	133 (130 - 137)	145 (139 - 150)	102 (98 - 107)	122 (112 - 135)	122 (116 - 128)	113 (109 - 117)	109 (102 - 116)			122.698	120.806	124.753	133.123	129.51	136.792	144.586	139.405	150.379	101.752	97.6149	106.952	121.771	111.848	134.695	121.774	116.292	127.916	112.937	109.269	116.837	108.509	102.254	115.845		Table TPOROMI_cost	0	0	0	0	0	0	0
			Emergency Department				839 (779 - 918)	813 (737 - 890)	930 (693 - 1,277)	817 (726 - 906)	821 (684 - 981)	737 (594 - 917)	857 (753 - 982)	870 (700 - 1,072)			839.331	779.324	918.269	813.363	737.38	890.053	930.192	693.269	1277.38	816.89	726.452	906.342	820.866	683.835	980.712	736.606	593.777	916.845	857.349	752.661	982.07	870.299	699.885	1072.37		Table med_cost	1433	2.55717	1.80358	3.50665	2.40155	1.42986	4.25413
			Hospital Outpatient				504 (486 - 524)	481 (452 - 515)	473 (435 - 515)	547 (498 - 608)	591 (534 - 657)	484 (432 - 542)	461 (426 - 504)	526 (458 - 622)			504.463	485.904	523.904	481.452	452.113	514.506	472.576	435.105	514.693	547.137	497.836	607.503	590.853	534.16	656.942	483.836	432.033	542.248	461.168	425.835	503.846	525.906	457.625	622.439		Table pay	1433	2178.97	2029.17	2328.71	1464.97	1342.17	1603.99
			Labs				11 (11 - 11)	11 (11 - 12)	11 (10 - 11)	10 (9 - 10)	13 (12 - 13)	11 (9 - 12)	11 (10 - 12)	16 (14 - 17)			11.1481	10.8532	11.4836	11.1827	10.5971	11.8004	10.6234	10.0417	11.2288	9.76261	9.32078	10.1888	12.5243	11.6419	13.4912	10.5388	9.38529	11.7583	10.8471	9.91688	11.9797	15.586	13.8085	17.4796
			Other				359 (337 - 383)	384 (336 - 438)	362 (317 - 418)	324 (296 - 356)	388 (332 - 462)	412 (320 - 550)	378 (308 - 471)	263 (234 - 295)			358.534	336.624	382.678	383.664	335.598	437.646	362.031	316.59	418.284	323.875	296.34	355.941	387.502	331.877	462.362	412.206	320.37	549.635	377.638	307.99	471.483	263.29	234.207	295.145
Cost of Ambulatory Encounters ($), mean per patient-episode (95% CI)							1,153 (1,119 - 1,187)	989 (939 - 1,043)	926 (862 - 993)	1,308 (1,221 - 1,422)	1,669 (1,524 - 1,837)	1,206 (1,093 - 1,336)	1,229 (1,156 - 1,325)	1,437 (1,266 - 1,650)			1152.67	1118.69	1186.61	989.273	939.416	1043.43	926.305	862.297	992.906	1308.33	1221.02	1421.86	1668.57	1523.62	1837.46	1206.03	1093.29	1335.63	1228.98	1155.56	1324.73	1436.91	1265.63	1650.09
Characteristics of Outpatient Pharmacotherapy
	Number of Filled Prescriptions, mean per patient-episode (95% CI)						0.2 (0.2 - 0.2)	0.2 (0.2 - 0.2)	0.1 (0.0 - 0.1)	0.3 (0.2 - 0.3)	0.5 (0.5 - 0.5)	0.1 (0.1 - 0.1)	0.1 (0.1 - 0.2)	0.2 (0.2 - 0.3)			0.191739	0.185756	0.197363	0.209162	0.198233	0.220419	0.0536206	0.0466548	0.0600194	0.256053	0.241379	0.272194	0.491027	0.463111	0.520439	0.121833	0.104852	0.14097	0.142516	0.129398	0.156828	0.235869	0.207955	0.266225
		Glucocorticosteroid, % (95% CI)					99.9 (99.8 - 100.0)	99.9 (99.7 - 100.0)	99.4 (98.5 - 100.0)	99.9 (99.7 - 100.0)	100.0 (100.0 - 100.0)	100.0 (100.0 - 100.0)	100.0 (100.0 - 100.0)	100.0 (100.0 - 100.0)			99.9066	99.8132	99.9813	99.8748	99.6871	100	99.3958	98.4894	100	99.9284	99.7135	100	100	100	100	100	100	100	100	100	100	100	100	100
		Immunoglobulin, % (95% CI)					0.1 (0.0 - 0.1)	0.1 (0.0 - 0.3)	0.0 (0.0 - 0.0)	0.1 (0.0 - 0.3)	0.0 (0.0 - 0.0)	0.0 (0.0 - 0.0)	0.0 (0.0 - 0.0)	0.0 (0.0 - 0.0)			0.0560538	0	0.130792	0.125156	0	0.312891	0	0	0	0.0716332	0	0.286533	0	0	0	0	0	0	0	0	0	0	0	0
		Thrombopoietin Receptor Agonists, % (95% CI)
			Eltrombopag				0.1 (0.0 - 0.0)	0.1 (0.0 - 0.0)	0.0 (0.0 - 0.0)	0.1 (0.0 - 0.0)	0.0 (0.0 - 0.0)	0.0 (0.0 - 0.0)	0.0 (0.0 - 0.0)	0.0 (0.0 - 0.0)			0.000373692	0	0.00093423	0	0	0	0.0060423	0	0.0151057	0	0	0	0	0	0	0	0	0	0	0	0	0	0	0
			Romiplostim				0.0	0.0	0.0	0.0	0.0	0.0	0.0	0.0			0	0	0	0	0	0	0	0	0	0	0	0	0	0	0	0	0	0	0	0	0	0	0	0
		Cost ($), mean per prescription (95% CI)
			Glucocorticosteroid				10 (10 - 11)	8 (8 - 9)	11 (10 - 13)	12 (11 - 13)	7 (7 - 8)	13 (11 - 15)	9 (8 - 10)	17 (15 - 20)			10.1936	9.8702	10.566	8.409	7.95738	8.87708	11.3255	9.94928	12.6917	12.2521	11.4771	13.0732	7.43464	6.9815	7.87024	13.1196	11.1457	15.4138	9.32025	8.49302	10.2373	17.2264	14.7581	19.7249
			Immunoglobulin				7,302 (6,735 - 7,869)	6,735 (6,735 - 6,735)	0 (0 - 0)	7,869 (7,869 - 7,869)	0 (0 - 0)	0 (0 - 0)	0 (0 - 0)	0 (0 - 0)			7302.13	6734.99	7869.28	6734.99	6734.99	6734.99	0	0	0	7869.28	7869.28	7869.28	0	0	0	0	0	0	0	0	0	0	0	0
			Thrombopoietin Receptor Agonists
				Eltrombopag			5,640 (5,038 - 6,242)	0 (0 - 0)	5,640 (5,038 - 6,242)	0 (0 - 0)	0 (0 - 0)	0 (0 - 0)	0 (0 - 0)	0 (0 - 0)			5639.93	5037.87	6242	0	0	0	5639.93	5037.87	6242	0	0	0	0	0	0	0	0	0	0	0	0	0	0	0
				Romiplostim													0	0	0	0	0	0	0	0	0	0	0	0	0	0	0	0	0	0	0	0	0	0	0	0
	Cost of Prescriptions ($), mean per patient-episode (95% CI)						3 (2 - 4)	2 (1 - 4)	2 (0 - 5)	4 (2 - 7)	3 (3 - 3)	1 (1 - 2)	1 (1 - 1)	3 (3 - 4)			2.55717	1.80358	3.50665	2.40155	1.42986	4.25413	2.34467	0.482977	5.21678	3.97154	2.36082	6.99911	3.01314	2.78435	3.26756	1.3155	1.05298	1.5875	1.13377	0.993802	1.28904	3.22168	2.64441	3.8152
Total Cost per Cycle ($), mean per patient-episode							2,179 (2,029 - 2,329)	1,465 (1,342 - 1,604)	1,612 (1,361 - 1,924)	2,786 (2,409 - 3,243)	3,150 (2,466 - 4,152)	3,317 (2,575 - 4,162)	2,228 (1,896 - 2,620)	3,172 (2,514 - 3,996)			2178.97	2029.17	2328.71	1464.97	1342.17	1603.99	1612.1	1361.28	1923.84	2785.86	2408.8	3242.74	3149.79	2466.37	4152.01	3317.3	2574.95	4162.01	2227.71	1896.16	2619.89	3171.85	2514.04	3996.45
*Hospital mortality was based on data from the MarketScan Database only
**Includes cancers of digestive organs, excluding colorectal malignancy
†Includes cancers of genitourinary organs, excluding prostate cancer
[truncated: 18 more columns]

## Sheet: OAF-TS4b
											`
Online Additional File -- Table S4b. Treatment and consequences of CIT requiring inpatient or outpatient care, by cancer type and selected chemotherapy agents*																															All Cancers			Breast									Colorectal						Lung
																															All Agents			Carboplatin			Cyclophosphamide			Gemcitabine			Fluorouracil			Oxaliplatin			Carboplatin
							All Cancers		Breast				Colorectal			Lung				NHL		Other Digestive†				Other Genitourinary††				counts
							All Agents		Carboplatin	Cyclophosphamide	Gemcitabine		Fluorouracil	Oxaliplatin		Carboplatin	Cisplatin	Gemcitabine		Vincristine		Fluorouracil	Gemcitabine	Oxaliplatin		Carboplatin	Cisplatin	Gemcitabine
							(n = 27,913)		(n = 2,822)	(n = 4,709)	(n = 112)		(n = 5,353)	(n = 4,968)		(n = 4,382)	(n = 1,037)	(n = 146)		(n = 1,704)		(n = 999)	(n = 441)	(n = 823)		(n = 2,532)	(n = 648)	(n = 342)			27913	(n = 0)	(n = 0)	2822	(n = 0)	(n = 0)	(n = 0)	(n = 0)	(n = 0)	(n = 0)	(n = 0)	(n = 0)	(n = 0)	(n = 0)	(n = 0)	(n = 0)	(n = 0)	(n = 0)	(n = 0)
Number of CIT-Related Hospital Admissions, mean per patient-episode (95% CI)							0.03 (0.03 - 0.03)		0.02 (0.01 - 0.02)	0.02 (0.01 - 0.02)	0.04 (0.01 - 0.10)		0.02 (0.02 - 0.03)	0.02 (0.01 - 0.02)		0.04 (0.03 - 0.05)	0.03 (0.02 - 0.04)	0.04 (0.01 - 0.07)		0.04 (0.03 - 0.04)		0.05 (0.04 - 0.06)	0.05 (0.03 - 0.07)	0.05 (0.03 - 0.06)		0.02 (0.02 - 0.03)	0.03 (0.02 - 0.05)	0.03 (0.01 - 0.04)		27913	0.0280873	0.026081	0.0300935	0.0184266	0.0136428	0.023742	0.0180505	0.0140157	0.0222977	0.0446429	0.00892857	0.0982143	0.0224173	0.0182141	0.0269008	0.0189211	0.0148953	0.0227456	0.0394797
	Characteristics of Admissions (i.e., per admission)																													2822
		LOS, days, mean (95% CI)					4.6 (4.4 - 5.0)		4.1 (3.4 - 5.0)	3.8 (3.2 - 4.3)	4.2 (2.2 - 6.8)		4.3 (3.6 - 5.1)	4.0 (3.2 - 4.9)		5.2 (4.5 - 5.8)	5.0 (3.2 - 7.4)	3.7 (1.8 - 6.3)		5.3 (4.1 - 6.7)		3.7 (3.1 - 4.4)	5.0 (3.3 - 7.1)	4.1 (2.9 - 5.7)		5.6 (4.4 - 7.1)	4.9 (3.4 - 6.3)	3.9 (2.9 - 4.8)		4709	4.64796	4.35969	4.97832	4.13462	3.44231	5.00962	3.75294	3.22941	4.28235	4.2	2.2	6.8	4.26667	3.6125	5.0625	3.96809	3.19681	4.92553	5.15607
		Mortality**, % (95% CI)					4.7 (2.8 - 6.6)		0.0 (0.0 - 0.0)	0.0 (0.0 - 0.0)	20.0 (0.0 - 60.0)		2.9 (0.0 - 7.4)	1.9 (0.0 - 7.7)		8.5 (3.8 - 14.2)	9.1 (0.0 - 22.7)	40.0 (0.0 - 80.0)		2.5 (0.0 - 7.5)		13.8 (3.4 - 27.6)	0.0 (0.0 - 0.0)	15.0 (0.0 - 30.0)		0.0 (0.0 - 0.0)	0.0 (0.0 - 0.0)	25.0 (0.0 - 75.0)		112	4.70085	2.77778	6.62393	0	0	0	0	0	0	20	0	60	2.94118	0	7.35294	1.92308	0	7.69231	8.49057
		Diagnoses, % (95% CI)																												5353
			CIT Only				7.7 (5.7 - 9.6)		11.5 (3.8 - 21.2)	3.5 (0.0 - 7.1)	0.0 (0.0 - 0.0)		2.5 (0.0 - 5.8)	2.1 (0.0 - 5.3)		11.0 (6.4 - 15.6)	12.5 (3.1 - 25.0)	16.7 (0.0 - 50.0)		1.7 (0.0 - 5.0)		0.0 (0.0 - 0.0)	8.7 (0.0 - 21.7)	0.0 (0.0 - 0.0)		22.8 (12.3 - 35.1)	14.3 (0.0 - 28.6)	0.0 (0.0 - 0.0)		4968	7.65306	5.7398	9.6301	11.5385	3.84615	21.1538	3.52941	0	7.05882	0	0	0	2.5	0	5.83333	2.12766	0	5.31915	10.9827
			Bleeding Only				85.2 (82.5 - 87.6)		86.5 (76.9 - 94.2)	94.1 (88.2 - 98.8)	60.0 (20.0 - 100.0)		91.7 (85.8 - 96.7)	94.7 (89.4 - 98.9)		80.9 (75.1 - 86.7)	81.3 (68.8 - 93.8)	83.3 (50.0 - 100.0)		90.0 (81.7 - 96.7)		94.1 (87.3 - 100.0)	69.6 (52.2 - 87.0)	92.1 (81.6 - 100.0)		70.2 (59.6 - 82.5)	66.7 (47.6 - 85.7)	77.8 (44.4 - 100.0)		4382	85.2041	82.5255	87.6276	86.5385	76.9231	94.2308	94.1176	88.2353	98.8235	60	20	100	91.6667	85.8333	96.6667	94.6809	89.3617	98.9362	80.9249
			CIT and Bleeding				7.1 (5.4 - 9.1)		1.9 (0.0 - 7.7)	2.4 (0.0 - 5.9)	40.0 (0.0 - 80.0)		5.8 (2.5 - 10.8)	3.2 (0.0 - 7.4)		8.1 (4.3 - 12.4)	6.3 (0.0 - 15.6)	0.0 (0.0 - 0.0)		8.3 (1.7 - 16.7)		5.9 (0.0 - 12.7)	21.7 (6.5 - 39.1)	7.9 (0.0 - 18.4)		7.0 (1.8 - 14.0)	19.0 (4.8 - 38.1)	22.2 (0.0 - 55.6)		1037	7.14286	5.35714	9.05612	1.92308	0	7.69231	2.35294	0	5.88235	40	0	80	5.83333	2.5	10.8333	3.19149	0	7.44681	8.09249
		Cost ($), mean per admission (95% CI)					36,448 (32,332 - 41,331)		25,935 (18,835 - 36,513)	23,566 (18,288 - 29,433)	46,201 (23,711 - 83,601)		33,419 (23,223 - 48,962)	29,866 (19,195 - 47,914)		37,998 (29,575 - 48,356)	43,670 (20,317 - 81,809)	13,702 (6,500 - 20,966)		48,056 (27,422 - 76,314)		37,249 (22,160 - 56,866)	37,399 (20,084 - 56,105)	47,264 (28,772 - 70,199)		44,269 (32,352 - 58,003)	33,326 (18,086 - 52,821)	36,070 (15,931 - 68,350)		146	36448.4	32332.4	41330.8	25934.8	18835.4	36513.4	23565.8	18287.6	29432.6	46200.7	23710.8	83600.7	33419	23223.2	48962.3	29866.2	19195	47914.1	37998.2
Number of Hospital Days, mean per patient-episode (95% CI)							0.13 (0.12 - 0.14)		0.08 (0.05 - 0.10)	0.07 (0.05 - 0.09)	0.19 (0.02 - 0.42)		0.10 (0.07 - 0.12)	0.08 (0.05 - 0.10)		0.20 (0.16 - 0.25)	0.15 (0.08 - 0.25)	0.15 (0.03 - 0.33)		0.19 (0.12 - 0.26)		0.19 (0.13 - 0.25)	0.26 (0.11 - 0.45)	0.19 (0.11 - 0.28)		0.13 (0.08 - 0.18)	0.16 (0.07 - 0.27)	0.10 (0.04 - 0.18)		1704	0.130548	0.118511	0.142783	0.0761871	0.0517364	0.103827	0.0677426	0.0492674	0.0867488	0.1875	0.0178571	0.419643	0.0956473	0.0726695	0.122361	0.0750805	0.0541465	0.100745	0.20356
Cost of Admissions ($), mean per patient-episode (95% CI)							1,024 (881 - 1,167)		478 (288 - 728)	425 (290 - 578)	2,063 (238 - 4,685)		749 (471 - 1,148)	565 (337 - 938)		1,500 (1,077 - 1,953)	1,348 (582 - 2,613)	563 (111 - 1,119)		1,692 (850 - 2,824)		1,902 (1,055 - 3,151)	1,951 (725 - 3,614)	2,182 (1,071 - 3,504)		997 (628 - 1,436)	1,080 (445 - 1,895)	949 (231 - 2,031)		999	1023.74	881.254	1166.68	477.891	287.801	728.302	425.375	289.559	577.912	2062.53	237.939	4685.26	749.164	470.66	1148.35	565.101	337.499	937.865	1500.16
Number of CIT-Related Ambulatory Encounters, mean per patient-episode (95% CI)							3.7 (3.7 - 3.8)		3.7 (3.6 - 3.8)	3.2 (3.1 - 3.2)	4.1 (3.6 - 4.6)		3.0 (3.0 - 3.1)	3.0 (2.9 - 3.0)		4.2 (4.1 - 4.2)	5.0 (4.8 - 5.2)	4.1 (3.5 - 4.5)		4.5 (4.3 - 4.7)		3.8 (3.6 - 4.0)	3.2 (3.0 - 3.5)	3.4 (3.2 - 3.6)		3.9 (3.8 - 4.0)	4.9 (4.6 - 5.1)	3.6 (3.4 - 3.9)		441	3.74077	3.70974	3.76849	3.6832	3.60914	3.76028	3.15566	3.10533	3.21183	4.09821	3.63393	4.60714	3.03624	2.98328	3.09425	2.95089	2.89603	3.00725	4.15586
	Characteristics of Outpatient Encounters, (i.e., per encounter)																													823
		Setting of Care, % (95% CI)																												2532
			Physician Office				44.6 (44.3 - 44.9)		46.3 (45.3 - 47.3)	49.9 (49.1 - 50.7)	35.2 (31.1 - 39.6)		48.1 (47.4 - 48.8)	46.7 (45.9 - 47.5)		46.7 (46.0 - 47.4)	50.4 (49.1 - 51.8)	42.8 (38.9 - 46.6)		40.5 (39.4 - 41.6)		41.9 (40.4 - 43.5)	32.9 (30.3 - 35.4)	37.6 (35.7 - 39.5)		38.0 (37.0 - 38.9)	38.8 (37.2 - 40.4)	31.7 (29.1 - 34.3)		648	44.5972	44.3132	44.918	46.3276	45.3374	47.3226	49.916	49.1163	50.7358	35.2174	31.087	39.5652	48.1154	47.3603	48.849	46.7048	45.9211	47.5227	46.7127
			Emergency Department				2.2 (2.1 - 2.3)		2.3 (2.0 - 2.6)	2.5 (2.2 - 2.7)	2.4 (1.1 - 3.9)		2.1 (1.9 - 2.3)	2.0 (1.8 - 2.3)		2.5 (2.3 - 2.7)	1.5 (1.2 - 1.8)	3.4 (2.0 - 4.8)		1.7 (1.4 - 2.0)		2.3 (1.8 - 2.8)	2.0 (1.3 - 2.7)	2.5 (1.9 - 3.1)		2.0 (1.7 - 2.2)	1.8 (1.4 - 2.3)	1.8 (1.0 - 2.6)		342	2.19898	2.11054	2.28072	2.32648	2.02846	2.61488	2.45951	2.21423	2.71823	2.3913	1.08696	3.91304	2.09945	1.87231	2.32965	2.04457	1.80945	2.26266	2.49493
			Hospital Outpatient				40.7 (40.4 - 41.0)		42.2 (41.2 - 43.2)	36.7 (35.9 - 37.5)	49.1 (44.6 - 53.8)		37.9 (37.1 - 38.6)	39.7 (38.9 - 40.5)		38.2 (37.5 - 38.9)	36.0 (34.7 - 37.3)	38.7 (35.0 - 42.6)		44.9 (43.8 - 46.1)		40.9 (39.3 - 42.4)	43.0 (40.5 - 46.0)	46.7 (44.9 - 48.6)		45.7 (44.8 - 46.6)	47.6 (45.9 - 49.3)	50.2 (47.5 - 53.0)			40.6888	40.4	40.9722	42.1842	41.2084	43.2321	36.6978	35.8981	37.5445	49.1304	44.5652	53.8043	37.8821	37.1301	38.6311	39.7328	38.9423	40.5098	38.1861
			Labs				4.5 (4.4 - 4.6)		4.4 (4.0 - 4.8)	4.7 (4.4 - 5.1)	4.8 (2.8 - 7.0)		4.3 (4.0 - 4.7)	4.4 (4.0 - 4.7)		3.7 (3.4 - 3.9)	3.6 (3.1 - 4.1)	4.5 (2.9 - 6.2)		4.9 (4.5 - 5.4)		2.5 (2.0 - 3.0)	4.0 (3.0 - 5.1)	2.5 (1.9 - 3.1)		6.7 (6.2 - 7.2)	5.5 (4.8 - 6.3)	7.1 (5.7 - 8.6)			4.51747	4.38601	4.64463	4.42223	4.03769	4.81638	4.73758	4.40495	5.10046	4.78261	2.82609	6.95652	4.33395	4.03622	4.65316	4.35494	4.03803	4.6957	3.65192
			Other				8.0 (7.8 - 8.1)		4.7 (4.3 - 5.1)	6.2 (5.8 - 6.6)	8.5 (5.9 - 11.3)		7.6 (7.2 - 8.0)	7.2 (6.7 - 7.6)		9.0 (8.5 - 9.4)	8.5 (7.8 - 9.3)	10.6 (8.2 - 13.3)		7.9 (7.3 - 8.5)		12.5 (11.5 - 13.6)	18.1 (16.2 - 20.2)	10.7 (9.6 - 11.9)		7.6 (7.1 - 8.2)	6.2 (5.3 - 7.0)	9.2 (7.7 - 10.9)			7.99759	7.84079	8.14196	4.73947	4.3357	5.14324	6.1891	5.78254	6.58222	8.47826	5.86957	11.3043	7.56906	7.15163	7.99263	7.16282	6.74027	7.5581	8.95432
		Diagnoses, % (95% CI)
			CIT Only				16.2 (16.0 - 16.4)		17.5 (16.8 - 18.3)	9.7 (9.2 - 10.2)	22.4 (18.5 - 26.1)		26.1 (25.4 - 26.8)	28.6 (27.9 - 29.3)		14.1 (13.6 - 14.6)	13.8 (12.9 - 14.7)	22.1 (18.5 - 25.3)		12.6 (11.9 - 13.3)		15.9 (14.7 - 17.1)	19.8 (17.6 - 21.9)	18.0 (16.5 - 19.4)		18.1 (17.3 - 18.8)	12.1 (10.9 - 13.3)	16.8 (14.8 - 18.8)			16.2132	15.9851	16.4398	17.5351	16.8429	18.2946	9.69693	9.24333	10.164	22.3913	18.4783	26.087	26.0896	25.4297	26.7833	28.5627	27.8539	29.2783	14.0813
			Bleeding Only				15.8 (15.6 - 16.0)		16.5 (15.8 - 17.2)	26.6 (25.9 - 27.3)	7.4 (5.0 - 10.0)		16.1 (15.6 - 16.6)	16.1 (15.5 - 16.7)		13.2 (12.7 - 13.7)	10.0 (9.2 - 10.9)	13.6 (11.1 - 16.3)		12.7 (11.9 - 13.4)		15.7 (14.5 - 16.8)	14.6 (12.9 - 16.5)	16.1 (14.7 - 17.4)		13.6 (12.9 - 14.2)	9.8 (8.8 - 10.8)	15.7 (13.7 - 17.7)			15.8346	15.6228	16.043	16.5449	15.7998	17.1986	26.5574	25.8887	27.2697	7.3913	5	10	16.1142	15.5648	16.6452	16.1249	15.549	16.6905	13.2149
			CIT and Bleeding				0.4 (0.4 - 0.5)		0.5 (0.3 - 0.6)	0.1 (0.1 - 0.2)	1.1 (0.2 - 2.2)		0.3 (0.3 - 0.4)	0.4 (0.3 - 0.4)		0.7 (0.6 - 0.9)	0.4 (0.2 - 0.6)	1.3 (0.5 - 2.4)		0.4 (0.3 - 0.6)		0.3 (0.2 - 0.5)	0.6 (0.2 - 1.0)	0.5 (0.2 - 0.7)		0.4 (0.3 - 0.5)	1.1 (0.7 - 1.5)	0.6 (0.2 - 1.1)			0.433103	0.390558	0.475171	0.46145	0.336474	0.600846	0.12096	0.0671998	0.174719	1.08696	0.217391	2.17391	0.343769	0.251688	0.426642	0.354392	0.258979	0.449806	0.740253
			None of the Above				67.5 (67.2 - 67.8)		65.5 (64.6 - 66.4)	63.6 (62.9 - 64.4)	69.1 (65.0 - 73.3)		57.5 (56.7 - 58.2)	55.0 (54.2 - 55.7)		72.0 (71.3 - 72.7)	75.8 (74.7 - 77.0)	63.0 (59.3 - 67.2)		74.2 (73.2 - 75.3)		68.1 (66.6 - 69.6)	65.0 (62.5 - 67.3)	65.5 (63.8 - 67.3)		68.0 (67.0 - 68.9)	77.0 (75.6 - 78.4)	66.9 (64.4 - 69.6)			67.5192	67.207	67.8222	65.4586	64.5597	66.3911	63.6248	62.8721	64.3908	69.1304	65	73.2609	57.4524	56.6912	58.1891	54.9581	54.222	55.7316	71.9636
		Procedures, % (95% CI)
			Blood Product Transfusion
				Platelet			2.0 (1.9 - 2.1)		1.6 (1.4 - 1.8)	0.4 (0.3 - 0.5)	3.7 (2.0 - 5.4)		0.6 (0.5 - 0.7)	0.4 (0.3 - 0.5)		3.6 (3.3 - 3.9)	2.5 (2.1 - 2.9)	2.5 (1.3 - 3.7)		5.2 (4.7 - 5.7)		1.0 (0.7 - 1.4)	1.2 (0.6 - 1.8)	1.1 (0.7 - 1.5)		1.9 (1.6 - 2.1)	2.4 (1.9 - 2.9)	3.6 (2.6 - 4.7)			2.03549	1.94849	2.12249	1.60546	1.36512	1.83619	0.403199	0.302399	0.517438	3.69565	1.95652	5.43478	0.607735	0.488029	0.73051	0.361208	0.265794	0.470251	3.60805
				Red Blood			3.1 (3.0 - 3.2)		3.4 (3.1 - 3.8)	1.0 (0.9 - 1.2)	3.7 (2.0 - 5.4)		0.6 (0.5 - 0.7)	0.6 (0.4 - 0.7)		5.3 (5.0 - 5.6)	3.6 (3.1 - 4.1)	4.7 (3.0 - 6.4)		4.3 (3.8 - 4.7)		2.8 (2.3 - 3.3)	3.1 (2.2 - 4.0)	2.8 (2.2 - 3.4)		4.6 (4.1 - 4.9)	4.2 (3.5 - 4.9)	6.3 (4.9 - 7.7)			3.10725	3.00113	3.22103	3.42242	3.06672	3.79735	1.03488	0.863517	1.19616	3.69565	1.95652	5.43478	0.620012	0.503376	0.748926	0.552034	0.442991	0.667893	5.29692
				Stem Cell			0.2 (0.2 - 0.2)		0.0 (0.0 - 0.0)	0.0 (0.0 - 0.1)	0.0 (0.0 - 0.0)		0.1 (0.0 - 0.1)	0.1 (0.0 - 0.1)		0.0 (0.0 - 0.1)	0.1 (0.0 - 0.1)	0.2 (0.0 - 0.5)		1.2 (1.0 - 1.5)		0.0 (0.0 - 0.1)	0.0 (0.0 - 0.0)	0.0 (0.0 - 0.0)		0.0 (0.0 - 0.1)	0.0 (0.0 - 0.0)	0.0 (0.0 - 0.0)			0.189303	0.163489	0.215117	0.0192271	0	0.0480677	0.0335999	0.00671998	0.0671998	0	0	0	0.0675261	0.0306937	0.110497	0.0749676	0.0340762	0.122674	0.0438669
				Whole Blood			0.0 (0.0 - 0.0)		0.0 (0.0 - 0.0)	0.0 (0.0 - 0.0)	0.0 (0.0 - 0.0)		0.0 (0.0 - 0.0)	0.0 (0.0 - 0.0)		0.0 (0.0 - 0.0)	0.0 (0.0 - 0.0)	0.0 (0.0 - 0.0)		0.0 (0.0 - 0.0)		0.0 (0.0 - 0.0)	0.0 (0.0 - 0.0)	0.0 (0.0 - 0.0)		0.0 (0.0 - 0.0)	0.0 (0.0 - 0.0)	0.0 (0.0 - 0.0)
				Other			0.4 (0.3 - 0.4)		0.3 (0.2 - 0.5)	0.1 (0.1 - 0.2)	1.1 (0.2 - 2.2)		0.1 (0.1 - 0.2)	0.1 (0.0 - 0.1)		0.6 (0.5 - 0.7)	0.5 (0.3 - 0.7)	0.0 (0.0 - 0.0)		0.5 (0.4 - 0.7)		0.2 (0.1 - 0.3)	0.4 (0.1 - 0.8)	0.2 (0.1 - 0.4)		0.7 (0.5 - 0.8)	0.5 (0.3 - 0.8)	0.6 (0.2 - 1.1)			0.366178	0.331759	0.402987	0.346087	0.230725	0.46145	0.1344	0.0806397	0.194879	1.08696	0.217391	2.17391	0.135052	0.0798036	0.19644	0.0817829	0.0408914	0.12949	0.559303
			Coagulation Factor Transfusion				0.0 (0.0 - 0.0)		0.0 (0.0 - 0.0)	0.0 (0.0 - 0.0)	0.0 (0.0 - 0.0)		0.0 (0.0 - 0.0)	0.0 (0.0 - 0.0)		0.0 (0.0 - 0.0)	0.0 (0.0 - 0.0)	0.0 (0.0 - 0.0)		0.0 (0.0 - 0.0)		0.0 (0.0 - 0.0)	0.0 (0.0 - 0.0)	0.0 (0.0 - 0.0)		0.0 (0.0 - 0.0)	0.0 (0.0 - 0.0)	0.0 (0.0 - 0.0)
			Control of Bleeding				0.7 (0.6 - 0.7)		0.9 (0.7 - 1.0)	0.6 (0.5 - 0.7)	0.0 (0.0 - 0.0)		0.7 (0.6 - 0.8)	0.9 (0.7 - 1.0)		1.1 (1.0 - 1.3)	0.2 (0.1 - 0.4)	0.3 (0.0 - 0.8)		0.2 (0.1 - 0.3)		0.6 (0.4 - 0.9)	0.4 (0.1 - 0.8)	0.7 (0.4 - 1.0)		0.4 (0.3 - 0.5)	0.3 (0.1 - 0.5)	0.6 (0.2 - 1.0)			0.669254	0.619538	0.718492	0.855605	0.672948	1.03826	0.598078	0.477118	0.719038	0	0	0	0.718232	0.589319	0.847145	0.879166	0.736046	1.0291	1.11861
			Labs				64.1 (63.8 - 64.4)		68.8 (67.9 - 69.7)	64.1 (63.3 - 64.9)	69.3 (65.0 - 73.7)		64.5 (63.7 - 65.2)	64.4 (63.6 - 65.2)		59.7 (58.9 - 60.4)	56.1 (54.7 - 57.4)	61.8 (57.9 - 65.7)		70.5 (69.6 - 71.6)		64.5 (63.0 - 66.1)	66.0 (63.5 - 68.2)	65.9 (64.1 - 67.7)		66.4 (65.5 - 67.4)	57.9 (56.1 - 59.5)	62.4 (59.8 - 65.2)			64.1165	63.8278	64.4157	68.8425	67.9389	69.7077	64.1086	63.3459	64.8612	69.3478	65	73.6957	64.4506	63.6648	65.1811	64.3767	63.6066	65.1605	59.6535
		Pharmacotherapy, % (95% CI)
			Glucocorticosteroid				28.3 (28.0 - 28.6)		24.3 (23.5 - 25.1)	29.3 (28.6 - 30.0)	20.7 (17.2 - 24.1)		30.1 (29.3 - 30.8)	31.8 (31.1 - 32.6)		31.7 (31.0 - 32.4)	37.4 (36.1 - 38.8)	21.9 (18.5 - 25.6)		19.5 (18.5 - 20.3)		28.1 (26.8 - 29.6)	23.1 (21.2 - 25.2)	28.8 (27.2 - 30.5)		23.7 (22.9 - 24.6)	39.1 (37.4 - 40.8)	23.8 (21.4 - 26.2)			28.3047	28.026	28.5848	24.3222	23.5339	25.125	29.2722	28.5733	29.9913	20.6522	17.1739	24.1304	30.0552	29.3155	30.8287	31.7931	31.0911	32.5802	31.7486
			Immunoglobulin				0.0 (0.0 - 0.0)		0.0 (0.0 - 0.0)	0.0 (0.0 - 0.0)	0.0 (0.0 - 0.0)		0.0 (0.0 - 0.0)	0.0 (0.0 - 0.0)		0.0 (0.0 - 0.1)	0.0 (0.0 - 0.0)	0.0 (0.0 - 0.0)		0.0 (0.0 - 0.1)		0.0 (0.0 - 0.0)	0.0 (0.0 - 0.0)	0.0 (0.0 - 0.1)		0.0 (0.0 - 0.0)	0.0 (0.0 - 0.0)	0.0 (0.0 - 0.0)			0.0181655	0.00956078	0.0267702	0.0192271	0	0.0480677	0	0	0	0	0	0	0.00613874	0	0.0184162	0.0136305	0	0.0340762	0.0274168
			Thrombopoietin Receptor Agonists
				Eltrombopag			---		---	---	---		---	---		---	---	---		---		---	---	---		---	---	---
				Romiplostim			0.0 (0.0 - 0.0)		0.0 (0.0 - 0.0)	0.0 (0.0 - 0.0)	0.0 (0.0 - 0.0)		0.0 (0.0 - 0.0)	0.0 (0.0 - 0.0)		0.0 (0.0 - 0.0)	0.0 (0.0 - 0.0)	0.0 (0.0 - 0.0)		0.0 (0.0 - 0.0)		0.0 (0.0 - 0.0)	0.0 (0.0 - 0.0)	0.0 (0.0 - 0.0)		0.0 (0.0 - 0.0)	0.0 (0.0 - 0.0)	0.0 (0.0 - 0.0)			6.69254e-05	1.91216e-05	0.000114729	0.000192271	0	0.000480677	0	0	0	0.00217391	0	0.0076087	0.000306937	6.13874e-05	0.000613873	0.000340762	6.81524e-05	0.000681524	0
		Cost ($), mean per encounter (95% CI)
			Physician Office				123 (121 - 125)		128 (122 - 136)	136 (132 - 140)	145 (123 - 171)		148 (142 - 153)	152 (147 - 159)		105 (99 - 110)	92 (87 - 97)	125 (102 - 156)		120 (110 - 132)		118 (111 - 125)	134 (117 - 151)	137 (128 - 148)		120 (115 - 125)	83 (77 - 90)	115 (102 - 128)			122.698	120.806	124.753	128.479	122.405	135.618	135.728	131.796	139.698	144.898	123.435	171.462	147.578	142.445	153.475	152.448	146.577	159.089	104.901
			Emergency Department				839 (779 - 918)		810 (689 - 941)	816 (736 - 913)	875 (375 - 1,656)		955 (688 - 1,372)	990 (696 - 1,534)		825 (733 - 924)	793 (579 - 1,042)	480 (324 - 635)		890 (728 - 1,071)		662 (506 - 851)	813 (410 - 1,360)	673 (522 - 816)		836 (710 - 986)	895 (597 - 1,231)	1,062 (532 - 1,733)			839.331	779.324	918.269	809.736	689.055	941.434	816.276	735.992	913.453	874.731	374.669	1656.47	955.464	688.4	1372.09	989.883	696.072	1533.88	824.799
			Hospital Outpatient				504 (486 - 524)		536 (485 - 593)	432 (392 - 478)	557 (402 - 766)		470 (427 - 519)	437 (402 - 480)		557 (501 - 620)	506 (421 - 620)	594 (386 - 847)		606 (548 - 680)		452 (389 - 522)	607 (467 - 770)	473 (399 - 554)		443 (409 - 476)	489 (401 - 630)	627 (505 - 802)			504.463	485.904	523.904	536.136	485.486	593.182	432.039	391.849	477.673	556.902	402.06	765.795	469.575	426.96	518.619	437.311	402.025	480.155	557.11
			Labs				11 (11 - 11)		10 (9 - 10)	12 (11 - 13)	12 (9 - 14)		11 (10 - 11)	10 (10 - 11)		10 (9 - 10)	10 (9 - 11)	11 (8 - 16)		13 (12 - 14)		13 (11 - 15)	8 (7 - 9)	14 (11 - 17)		10 (9 - 12)	12 (10 - 15)	8 (7 - 10)			11.1481	10.8532	11.4836	9.5195	8.91487	10.1264	12.283	11.4037	13.1535	11.6341	9.4438	13.8187	10.6007	9.98366	11.2675	10.1853	9.54264	10.8986	9.5806
			Other				359 (337 - 383)		408 (331 - 506)	379 (320 - 442)	118 (77 - 161)		362 (303 - 426)	339 (293 - 403)		327 (291 - 365)	321 (252 - 413)	62 (-350 - 305)		384 (317 - 467)		317 (272 - 367)	527 (278 - 982)	414 (333 - 530)		394 (302 - 506)	355 (258 - 474)	324 (111 - 536)			358.534	336.624	382.678	407.868	330.62	505.833	378.931	319.913	441.667	117.88	77.4866	160.585	362.081	303.011	425.97	339.364	293.31	403.45	327.31
Cost of Ambulatory Encounters ($), mean per patient-episode (95% CI)							1,153 (1,119 - 1,187)		1,195 (1,110 - 1,291)	855 (802 - 913)	1,463 (1,080 - 1,904)		903 (841 - 975)	856 (799 - 925)		1,298 (1,195 - 1,415)	1,339 (1,161 - 1,555)	1,248 (868 - 1,774)		1,651 (1,490 - 1,822)		1,101 (973 - 1,243)	1,345 (1,026 - 1,718)	1,150 (995 - 1,322)		1,153 (1,078 - 1,240)	1,485 (1,254 - 1,828)	1,460 (1,188 - 1,800)			1152.67	1118.69	1186.61	1195.29	1110.02	1290.87	854.526	801.561	913.238	1462.58	1079.51	1904.12	903.262	840.522	974.644	856.36	799.027	925.255	1298.39
Characteristics of Outpatient Pharmacotherapy
	Number of Filled Prescriptions, mean per patient-episode (95% CI)						0.2 (0.2 - 0.2)		0.2 (0.2 - 0.2)	0.2 (0.2 - 0.2)	0.2 (0.1 - 0.3)		0.0 (0.0 - 0.1)	0.0 (0.0 - 0.1)		0.3 (0.2 - 0.3)	0.3 (0.2 - 0.3)	0.3 (0.2 - 0.4)		0.5 (0.5 - 0.6)		0.1 (0.1 - 0.2)	0.1 (0.1 - 0.1)	0.1 (0.1 - 0.1)		0.1 (0.1 - 0.2)	0.2 (0.1 - 0.2)	0.1 (0.1 - 0.2)			0.191739	0.185756	0.197363	0.231751	0.214741	0.248937	0.197494	0.184328	0.212147	0.169643	0.0892857	0.258929	0.0483841	0.0420325	0.0547357	0.0485105	0.0410628	0.0561594	0.256732
		Glucocorticosteroid, % (95% CI)					99.9 (99.8 - 100.0)		100.0 (100.0 - 100.0)	99.8 (99.5 - 100.0)	100.0 (100.0 - 100.0)		99.2 (98.1 - 100.0)	99.6 (98.3 - 100.0)		100.0 (100.0 - 100.0)	99.6 (98.9 - 100.0)	100.0 (100.0 - 100.0)		100.0 (100.0 - 100.0)		100.0 (100.0 - 100.0)	100.0 (100.0 - 100.0)	100.0 (100.0 - 100.0)		100.0 (100.0 - 100.0)	100.0 (100.0 - 100.0)	100.0 (100.0 - 100.0)			99.9066	99.8132	99.9813	100	100	100	99.7849	99.4624	100	100	100	100	99.2278	98.0695	100	99.5851	98.3402	100	100
		Immunoglobulin, % (95% CI)					0.1 (0.0 - 0.1)		0.0 (0.0 - 0.0)	0.2 (0.0 - 0.5)	0.0 (0.0 - 0.0)		0.0 (0.0 - 0.0)	0.0 (0.0 - 0.0)		0.0 (0.0 - 0.0)	0.4 (0.0 - 1.1)	0.0 (0.0 - 0.0)		0.0 (0.0 - 0.0)		0.0 (0.0 - 0.0)	0.0 (0.0 - 0.0)	0.0 (0.0 - 0.0)		0.0 (0.0 - 0.0)	0.0 (0.0 - 0.0)	0.0 (0.0 - 0.0)			0.0560538	0	0.130792	0	0	0	0.215054	0	0.537634	0	0	0	0	0	0	0	0	0	0
		Thrombopoietin Receptor Agonists, % (95% CI)
			Eltrombopag				0.1 (0.0 - 0.0)		0.0 (0.0 - 0.0)	0.2 (0.0 - 0.0)	0.0 (0.0 - 0.0)		0.0 (0.0 - 0.0)	0.0 (0.0 - 0.0)		0.0 (0.0 - 0.0)	0.4 (0.0 - 0.0)	0.0 (0.0 - 0.0)		0.0 (0.0 - 0.0)		0.0 (0.0 - 0.0)	0.0 (0.0 - 0.0)	0.0 (0.0 - 0.0)		0.0 (0.0 - 0.0)	0.0 (0.0 - 0.0)	0.0 (0.0 - 0.0)			0.000373692	0	0.00093423	0	0	0	0	0	0	0	0	0	0.00772201	0	0.019305	0.00414938	0	0.0165975	0
			Romiplostim				0.0		0.0	0.0	0.0		0.0	0.0		0.0	0.0	0.0		0.0		0.0	0.0	0.0		0.0	0.0	0.0			0	0	0	0	0	0	0	0	0	0	0	0	0	0	0	0	0	0	0
		Cost ($), mean per prescription (95% CI)
			Glucocorticosteroid				10 (10 - 11)		8 (7 - 8)	9 (8 - 9)	17 (10 - 26)		11 (10 - 13)	11 (9 - 12)		12 (12 - 14)	11 (10 - 13)	11 (8 - 15)		7 (7 - 8)		12 (9 - 15)	14 (11 - 18)	13 (10 - 16)		9 (8 - 10)	9 (7 - 11)	9 (6 - 12)			10.1936	9.8702	10.566	7.68098	7.06451	8.38652	8.79404	8.22201	9.40345	16.79	9.93355	25.526	11.2367	9.6943	12.8543	10.739	9.28242	12.3193	12.4914
			Immunoglobulin				7,302 (6,735 - 7,869)		0 (0 - 0)	6,735 (6,735 - 6,735)	0 (0 - 0)		0 (0 - 0)	0 (0 - 0)		0 (0 - 0)	7,869 (7,869 - 7,869)	0 (0 - 0)		0 (0 - 0)		0 (0 - 0)	0 (0 - 0)	0 (0 - 0)		0 (0 - 0)	0 (0 - 0)	0 (0 - 0)			7302.13	6734.99	7869.28	0	0	0	6734.99	6734.99	6734.99	0	0	0	0	0	0	0	0	0	0
			Thrombopoietin Receptor Agonists
				Eltrombopag			5,640 (5,038 - 6,242)		0 (0 - 0)	0 (0 - 0)	0 (0 - 0)		5,640 (5,038 - 6,242)	6,242 (6,242 - 6,242)		0 (0 - 0)	0 (0 - 0)	0 (0 - 0)		0 (0 - 0)		0 (0 - 0)	0 (0 - 0)	0 (0 - 0)		0 (0 - 0)	0 (0 - 0)	0 (0 - 0)			5639.93	5037.87	6242	0	0	0	0	0	0	0	0	0	5639.93	5037.87	6242	6242	6242	6242	0
				Romiplostim																											0	0	0	0	0	0	0	0	0	0	0	0	0	0	0	0	0	0	0
	Cost of Prescriptions ($), mean per patient-episode (95% CI)						3 (2 - 4)		2 (1 - 2)	3 (1 - 6)	2 (1 - 4)		3 (0 - 6)	2 (0 - 4)		3 (2 - 3)	10 (2 - 25)	3 (2 - 4)		3 (3 - 4)		1 (1 - 2)	1 (1 - 1)	1 (1 - 2)		1 (1 - 1)	1 (1 - 2)	1 (1 - 1)			2.55717	1.80358	3.50665	1.55688	1.38851	1.72993	2.91863	1.39052	5.90691	2.39857	1.03672	4.11419	2.58161	0.429477	6.11827	1.70606	0.383981	4.24002	2.59977
Total Cost per Cycle ($), mean per patient-episode							2,179 (2,029 - 2,329)		1,675 (1,470 - 1,943)	1,283 (1,140 - 1,449)	3,528 (1,653 - 6,120)		1,655 (1,364 - 2,090)	1,423 (1,178 - 1,771)		2,801 (2,366 - 3,257)	2,697 (1,878 - 3,913)	1,814 (1,180 - 2,532)		3,346 (2,494 - 4,446)		3,004 (2,137 - 4,210)	3,297 (1,994 - 4,969)	3,334 (2,230 - 4,673)		2,151 (1,777 - 2,592)	2,566 (1,875 - 3,447)	2,410 (1,607 - 3,544)			2178.97	2029.17	2328.71	1674.74	1469.81	1942.67	1282.82	1139.74	1448.55	3527.51	1652.73	6119.82	1655.01	1364.09	2090.42	1423.17	1178.33	1771.39	2801.14
*Agent-specific subgroups are not mutually exclusive
**Hospital mortality was based on data from the MarketScan Database only; agent-specific subgroups are not mutually exclusive
†Includes cancers of digestive organs, excluding colorectal malignancy
††Includes cancers of genitourinary organs, excluding prostate cancer
[truncated: 79 more columns]
